# Supplementary material for: Efficient gene disruption with CRISPR–Cas3 in human T cells
Source: NAR Cancer. 2026 Apr 21;8(2):zcag009. doi: 10.1093/narcan/zcag009 (PMC13137050; doi:10.1093/narcan/zcag009)
Supplement: zcag009_Supplemental_Files [file zcag009_supplemental_files.zip]

Archive with 2 entries (2 files):
- 250926_Supplementary tables.xlsx
- 260225_Supplementary Figures.pdf
