# Supplementary material for: Efficient gene disruption with CRISPR–Cas3 in human T cells
Source: NAR Cancer. 2026 Apr 21;8(2):zcag009. doi: 10.1093/narcan/zcag009 (PMC13137050; doi:10.1093/narcan/zcag009)
Supplement: zcag009_Supplemental_Files [file zcag009_supplemental_files.zip › 250926_Supplementary tables.xlsx]

## Sheet: Table S1
Table S1. List of crRNA and sgRNA spacer sequenses examined in this study.
Name	Sequence (5' to 3')
TRAC_crRNA#1	CCCCAGCACTACCGTTTACTCGATATAAGGCC
TRAC_crRNA#2	CAAACTGTACATCTTGGAATCTGGAGTGGTCT
TRAC_crRNA#3	CTATCAATCTTGGCCAAGAGGCCATGATTTCA
TRAC_crRNA#4	TCACGGTCTCATGCTTTATACGGGAAATAGCA
TRAC_crRNA#5	AGGATCAGGGTTAGGACATGATCTCATTTCCC
TRAC_crRNA#6	TCTGTCTGCCTATTCACCGATTTTGATTCTCA
TRAC_crRNA#7	GATTCTGATGTGTATATCACAGACAAAACTGT
TRAC_crRNA#8	TCCATAGACCTCATGTCTAGCACAGTTTTGTC
TRAC_crRNA#9	AGCAACAGTGCTGTGGCCTGGAGCAACAAATC
TRAC_crRNA#10	GTGTCTTCTGGAATAATGCTGTTGTTGAAGGC
TRAC_crRNA#11	ACACCTTCTTCCCCAGCCCAGGTAAGGGCAGC
TRAC_crRNA#12	GGCAGCTTTGGTGCCTTCGCAGGCTGTTTCCT
TRAC_crRNA#13	AAACAGTGAGCCTTGTTCTGGCAGTCCAGAGA
TRAC_crRNA#14	CAGATGAAGAGAAGGTGGCAGGAGAGGGCACG
TRAC_crRNA#15	TTGCCTCTCCTTATTTCTCCCTGTCTGCCAAA
TRAC_crRNA#16	CACCATTCTAGTTGGGGGAGCCCATCTGTCAG
B2M_crRNA#1	ATCTTTGAATGCTACCTAGCAGAAGGAGAACT
B2M_crRNA#2	GCTGCCCCCTCGCTTTGCAGACTGGCCCCAGA
B2M_crRNA#3	GCATGCACTAGACTGGGTGAGTTTGCTGTCTG
B2M_crRNA#4	AAGGCATGCACTAGACTGGGTGAGTTTGCTGT
B2M_crRNA#5	TTCTCCTTGGTGGCCCGCCGTGGGGCTAGTCC
B2M_crRNA#6	TTTAGGGCGTCGATAAGCGTCAGAGCGCCGAG
B2M_crRNA#7	GGGGTGCGCACCCGGGACGCGCGCTACTTGCC
B2M_crRNA#8	CGTCAGAGCGCCGAGGTTGGGGGAGGGTTTCT
B2M_crRNA#9	CCTGTCTGCTGCGGCTCTGCTTCCCTTAGACT
B2M_crRNA#10	TTCGCATGTCCTAGCACCTCTGGGTCTATGTG
B2M_crRNA#11	TATCTTGGGGCCAAATCATGTAGACTCTTGAG
B2M_crRNA#12	AGTCTACATGATTTGGCCCCAAGATACTTTTC
B2M_crRNA#13	CCACCTCCATTTTGAAGAATAAACCGTGACTT
B2M_crRNA#14	TCAACTTCAATGTCGGATGGATGAAACCCAGA
B2M_crRNA#15	ATGAGTATGCCTGCCGTGTGAACCATGTGACT
B2M_crRNA#16	ATAGTTAAGTGGGGTAAGTCTTACATTCTTTT
B2M_crRNA#17	CTGCTGAAAGTTGTGTATGAGTAGTCATATCA
B2M_crRNA#18	ATCAGATTAGTGGCACCTGCTGAGATACTGAT
B2M_crRNA#19	AAGGTATAGGCCTTTGTTTGTAAGTCCTGCTG
B2M_crRNA#20	GTATAGGCCTTTGTTTGTAAGTCCTGCTGTCC
B2M_crRNA#21	TCCTGCTGTCCTAGCATCCTATAATCCTGGAC
TRAC_sgRNA (Cas9)	CTTCAAGAGCAACAGTGCTG
B2M_sgRNA (Cas9)	GGCCACGGAGCGAGACATCT

## Sheet: Table S2
Table S2. Number of Jurkat cells following electroporation (mean ± SEM, n = 3)
TRAC
	1	2	3
no crRNA	2.42336e+06	2.32709e+06	1.85833e+06
TRAC crRNA #3	1.70347e+06	1.6951e+06	343204
TRAC crRNA #5	1.43978e+06	2.14712e+06	1.33515e+06
TRAC crRNA #9	2.24339e+06	2.53636e+06	2.51125e+06
B2M
	1	2	3
no crRNA	2.42336e+06	2.32709e+06	1.85833e+06
B2M crRNA #3	1.45234e+06	1.05054e+06	1.12169e+06
B2M crRNA #5	1.41049e+06	2.39406e+06	828713
B2M crRNA #9	1.90855e+06	2.0676e+06	1.4649e+06

## Sheet: Table S3
Table S3. List of potential off-target sites by perfect match detection with the on-target TRAC site.
TRAC crRNA #3
chromosome	position	strand	match	off-target sequence	alignment
chr14 (on-target)	22547275	-	35	TGAAATCATGGCCTCTTGGCCAAGATTGATAGCTT	TG*AATCA*GGCCT*TTGGC*AAGAT*GATAG _x000D_|||||||||||||||||||||||||||||||| _x000D_TGAAATCATGGCCTCTTGGCCAAGATTGATAGCTT
chr6	163747521	+	19	ATGCTATCCATCTTGGCCA	CTATC*ATCTT*GCCA |||||||||||||||| ATGCTATCCATCTTGGCCA
chr2	160052840	+	18	GAGCTATCCATCTTAGCC	CTATC*ATCTT*GCC ||||||||||||||| GAGCTATCCATCTTAGCC
chr11	13220867	+	18	AAGCTATCCATCTTAGCC	CTATC*ATCTT*GCC ||||||||||||||| AAGCTATCCATCTTAGCC
chr12	77632440	-	18	GGCAAAGATAGATAGCTT	GGC*AAGAT*GATAG ||||||||||||||| GGCAAAGATAGATAGCTT
chr1	43382470	+	17	AACCTATCTATCTTGGC	CTATC*ATCTT*GC |||||||||||||| AACCTATCTATCTTGGC
chr3	178757155	-	17	GCTAAGATTGATAGGTT	GC*AAGAT*GATAG |||||||||||||| GCTAAGATTGATAGGTT
chr4	34018896	-	17	GCAAAGATAGATAGGTT	GC*AAGAT*GATAG |||||||||||||| GCAAAGATAGATAGGTT
chr5	97099949	+	17	TAGCTATCTATCTTGGC	CTATC*ATCTT*GC |||||||||||||| TAGCTATCTATCTTGGC
chr7	119967973	-	17	GCCAAGATTGATAGCTA	GC*AAGAT*GATAG |||||||||||||| GCCAAGATTGATAGCTA
chr10	35089744	+	17	AAGCTATCAATCTTTGC	CTATC*ATCTT*GC |||||||||||||| AAGCTATCAATCTTTGC
chr13	69261460	-	17	GCAAAGATGGATAGGTT	GC*AAGAT*GATAG |||||||||||||| GCAAAGATGGATAGGTT
chr16	20467041	-	17	GCAAAGATAGATAGCTT	GC*AAGAT*GATAG |||||||||||||| GCAAAGATAGATAGCTT
chr16	20557888	+	17	AAGCTATCTATCTTTGC	CTATC*ATCTT*GC |||||||||||||| AAGCTATCTATCTTTGC
chr17	21474220	-	17	GCAAAGATGGATAGCCT	GC*AAGAT*GATAG |||||||||||||| GCAAAGATGGATAGCCT
chr17	22491406	+	17	AGGCTATCCATCTTTGC	CTATC*ATCTT*GC |||||||||||||| AGGCTATCCATCTTTGC
chr2	32428062	-	16	CAAAGATTGATAGGTT	C*AAGAT*GATAG ||||||||||||| CAAAGATTGATAGGTT
chr2	64507493	+	16	AGGCTATCCATCTTTG	CTATC*ATCTT*G ||||||||||||| AGGCTATCCATCTTTG
chr2	72438292	+	16	TAGCTATCAATCTTTG	CTATC*ATCTT*G ||||||||||||| TAGCTATCAATCTTTG
chr2	107513019	-	16	CAAAGATTGATAGCTA	C*AAGAT*GATAG ||||||||||||| CAAAGATTGATAGCTA
chr3	17290427	-	16	CCAAGATCGATAGGTT	C*AAGAT*GATAG ||||||||||||| CCAAGATCGATAGGTT
chr3	44165432	+	16	TAGCTATCTATCTTTG	CTATC*ATCTT*G ||||||||||||| TAGCTATCTATCTTTG
chr3	56092722	+	16	AAGCTATCAATCTTAG	CTATC*ATCTT*G ||||||||||||| AAGCTATCAATCTTAG
chr3	121803937	-	16	CTAAGATAGATAGGTT	C*AAGAT*GATAG ||||||||||||| CTAAGATAGATAGGTT
chr3	193467438	+	16	GAGCTATCCATCTTGG	CTATC*ATCTT*G ||||||||||||| GAGCTATCCATCTTGG
chr3	193886384	-	16	CAAAGATGGATAGCTA	C*AAGAT*GATAG ||||||||||||| CAAAGATGGATAGCTA
chr4	11930380	-	16	CAAAGATGGATAGCCT	C*AAGAT*GATAG ||||||||||||| CAAAGATGGATAGCCT
chr4	43023977	-	16	CCAAGATGGATAGCTA	C*AAGAT*GATAG ||||||||||||| CCAAGATGGATAGCTA
chr4	53684088	-	16	CCAAGATTGATAGGTT	C*AAGAT*GATAG ||||||||||||| CCAAGATTGATAGGTT
chr4	119465433	-	16	CAAAGATGGATAGGTT	C*AAGAT*GATAG ||||||||||||| CAAAGATGGATAGGTT
chr5	76836308	+	16	ATGCTATCAATCTTTG	CTATC*ATCTT*G ||||||||||||| ATGCTATCAATCTTTG
chr5	98369172	-	16	CTAAGATAGATAGCAT	C*AAGAT*GATAG ||||||||||||| CTAAGATAGATAGCAT
chr5	147678867	+	16	ATGCTATCAATCTTAG	CTATC*ATCTT*G ||||||||||||| ATGCTATCAATCTTAG
chr6	61849139	-	16	CAAAGATTGATAGCTT	C*AAGAT*GATAG ||||||||||||| CAAAGATTGATAGCTT
chr6	72211966	+	16	ATGCTATCCATCTTTG	CTATC*ATCTT*G ||||||||||||| ATGCTATCCATCTTTG
chr6	118310700	+	16	ATGCTATCTATCTTTG	CTATC*ATCTT*G ||||||||||||| ATGCTATCTATCTTTG
chr6	141910343	+	16	ATGCTATCCATCTTTG	CTATC*ATCTT*G ||||||||||||| ATGCTATCCATCTTTG
chr7	45754443	+	16	AACCTATCCATCTTTG	CTATC*ATCTT*G ||||||||||||| AACCTATCCATCTTTG
chr7	125540710	-	16	CAAAGATAGATAGCTT	C*AAGAT*GATAG ||||||||||||| CAAAGATAGATAGCTT
chr8	79248732	-	16	CAAAGATGGATAGCTA	C*AAGAT*GATAG ||||||||||||| CAAAGATGGATAGCTA
chr9	110738873	+	16	AGGCTATCCATCTTTG	CTATC*ATCTT*G ||||||||||||| AGGCTATCCATCTTTG
chr10	66313249	-	16	CCAAGATAGATAGCTA	C*AAGAT*GATAG ||||||||||||| CCAAGATAGATAGCTA
chr11	8749742	+	16	TAGCTATCCATCTTAG	CTATC*ATCTT*G ||||||||||||| TAGCTATCCATCTTAG
chr11	50290022	+	16	AACCTATCCATCTTTG	CTATC*ATCTT*G_x000D_ |||||||||||||_x000D_AACCTATCCATCTTTG
chr11	69332782	+	16	AACCTATCAATCTTTG	CTATC*ATCTT*G ||||||||||||| AACCTATCAATCTTTG
chr11	73578890	+	16	ATGCTATCCATCTTAG	CTATC*ATCTT*G ||||||||||||| ATGCTATCCATCTTAG
chr11	90914922	-	16	CTAAGATTGATAGCCT	C*AAGAT*GATAG ||||||||||||| CTAAGATTGATAGCCT
chr12	13713002	-	16	CCAAGATAGATAGCAT	C*AAGAT*GATAG ||||||||||||| CCAAGATAGATAGCAT
chr13	27572225	+	16	AACCTATCCATCTTTG	CTATC*ATCTT*G ||||||||||||| AACCTATCCATCTTTG
chr13	75252210	+	16	GAGCTATCCATCTTAG	CTATC*ATCTT*G ||||||||||||| GAGCTATCCATCTTAG
chr13	112691744	-	16	CAAAGATAGATAGGTT	C*AAGAT*GATAG ||||||||||||| CAAAGATAGATAGGTT
chr14	60493967	+	16	GAGCTATCCATCTTGG	CTATC*ATCTT*G ||||||||||||| GAGCTATCCATCTTGG
chr14	61995237	+	16	GAGCTATCTATCTTCG	CTATC*ATCTT*G ||||||||||||| GAGCTATCTATCTTCG
chr14	86203214	+	16	AACCTATCCATCTTGG	CTATC*ATCTT*G ||||||||||||| AACCTATCCATCTTGG
chr14	87048616	+	16	AACCTATCTATCTTGG	CTATC*ATCTT*G ||||||||||||| AACCTATCTATCTTGG
chr15	82247241	-	16	CGAAGATGGATAGCTC	C*AAGAT*GATAG ||||||||||||| CGAAGATGGATAGCTC
chr16	8502132	-	16	CCAAGATTGATAGCAT	C*AAGAT*GATAG ||||||||||||| CCAAGATTGATAGCAT
chr18	54714540	+	16	GAGCTATCTATCTTAG	CTATC*ATCTT*G ||||||||||||| GAGCTATCTATCTTAG
chr21	14494763	+	16	ATGCTATCTATCTTGG	CTATC*ATCTT*G ||||||||||||| ATGCTATCTATCTTGG
chrX	125353766	+	16	ATGCTATCTATCTTTG	CTATC*ATCTT*G ||||||||||||| ATGCTATCTATCTTTG
TRAC crRNA #5
chromosome	position	strand	match	off-target sequence	alignment
chr14 (on-target)	22547462	-	35	GGGAAATGAGATCATGTCCTAACCCTGATCCTCTT	GG*AAATG*GATCA*GTCCT*ACCCT*ATCCT |||||||||||||||||||||||||||||||| GGGAAATGAGATCATGTCCTAACCCTGATCCTCTT
chr12	26285078	-	20	GTCCTAACCCTGATCCTCCT	GTCCT*ACCCT*ATCCT ||||||||||||||||| GTCCTAACCCTGATCCTCCT
chr1	24012223	-	19	TCCTGACCCTAATCCTCTA	TCCT*ACCCT*ATCCT |||||||||||||||| TCCTGACCCTAATCCTCTA
chr2	149848307	-	19	TCCTGACCCTCATCCTCAT	TCCT*ACCCT*ATCCT |||||||||||||||| TCCTGACCCTCATCCTCAT
chr11	17224983	-	19	TCCTGACCCTCATCCTCTC	TCCT*ACCCT*ATCCT |||||||||||||||| TCCTGACCCTCATCCTCTC
chr11	101525818	+	19	GAGAGGATCAGGGTCAGGA	AGGAT*AGGGT*AGGA |||||||||||||||| GAGAGGATCAGGGTCAGGA
chr15	73358095	+	19	AACAGGATGAGGGTCAGGA	AGGAT*AGGGT*AGGA |||||||||||||||| AACAGGATGAGGGTCAGGA
chr16	30408130	+	19	AGGAGGATGAGGGTGAGGA	AGGAT*AGGGT*AGGA |||||||||||||||| AGGAGGATGAGGGTGAGGA
chr19	45730496	-	19	TCCTAACCCTGATCCTCAT	TCCT*ACCCT*ATCCT |||||||||||||||| TCCTAACCCTGATCCTCAT
chrX	17812748	+	19	GAGAGGATGAGGGTAAGGA	AGGAT*AGGGT*AGGA |||||||||||||||| GAGAGGATGAGGGTAAGGA
chr3	9739811	+	18	AGGAGGATGAGGGTAAGG	AGGAT*AGGGT*AGG ||||||||||||||| AGGAGGATGAGGGTAAGG
chr3	66198754	-	18	CCTAACCCTGATCCTCAT	CCT*ACCCT*ATCCT ||||||||||||||| CCTAACCCTGATCCTCAT
chr3	89489916	-	18	CCTTACCCTCATCCTCCT	CCT*ACCCT*ATCCT ||||||||||||||| CCTTACCCTCATCCTCCT
chr3	154246688	-	18	CCTAACCCTAATCCTGTT	CCT*ACCCT*ATCCT ||||||||||||||| CCTAACCCTAATCCTGTT
chr4	133152279	-	18	CCTCACCCTCATCCTCAT	CCT*ACCCT*ATCCT ||||||||||||||| CCTCACCCTCATCCTCAT
chr6	27753209	+	18	AGGAGGATGAGGGTGAGG	AGGAT*AGGGT*AGG ||||||||||||||| AGGAGGATGAGGGTGAGG
chr6	112435259	-	18	CCTGACCCTGATCCTCTT	CCT*ACCCT*ATCCT ||||||||||||||| CCTGACCCTGATCCTCTT
chr7	16654	-	18	CCTAACCCTCATCCTCAT	CCT*ACCCT*ATCCT ||||||||||||||| CCTAACCCTCATCCTCAT
chr7	466813	-	18	CCTTACCCTCATCCTCAT	CCT*ACCCT*ATCCT ||||||||||||||| CCTTACCCTCATCCTCAT
chr7	106570349	+	18	AGGAGGATCAGGGTCAGG	AGGAT*AGGGT*AGG ||||||||||||||| AGGAGGATCAGGGTCAGG
chr7	152503572	-	18	CCTTACCCTGATCCTCCT	CCT*ACCCT*ATCCT ||||||||||||||| CCTTACCCTGATCCTCCT
chr7	157292739	-	18	CCTGACCCTGATCCTCTC	CCT*ACCCT*ATCCT ||||||||||||||| CCTGACCCTGATCCTCTC
chr10	57788346	+	18	AAGAGGATTAGGGTGAGG	AGGAT*AGGGT*AGG ||||||||||||||| AAGAGGATTAGGGTGAGG
chr10	122588232	+	18	GAGAGGATGAGGGTCAGG	AGGAT*AGGGT*AGG ||||||||||||||| GAGAGGATGAGGGTCAGG
chr12	125398206	-	18	CCTAACCCTAATCCTCTA	CCT*ACCCT*ATCCT ||||||||||||||| CCTAACCCTAATCCTCTA
chr15	20188973	+	18	AGGAGGATTAGGGTTAGG	AGGAT*AGGGT*AGG ||||||||||||||| AGGAGGATTAGGGTTAGG
chr15	98018148	-	18	CCTGACCCTAATCCTCCT	CCT*ACCCT*ATCCT ||||||||||||||| CCTGACCCTAATCCTCCT
chr16	2818958	+	18	AAGAGGATGAGGGTGAGG	AGGAT*AGGGT*AGG ||||||||||||||| AAGAGGATGAGGGTGAGG
chr18	53693009	+	18	ATGAGGATGAGGGTGAGG	AGGAT*AGGGT*AGG ||||||||||||||| ATGAGGATGAGGGTGAGG
chr19	7481588	+	18	AGGAGGATGAGGGTCAGG	AGGAT*AGGGT*AGG ||||||||||||||| AGGAGGATGAGGGTCAGG
chr19	54197407	+	18	AAGAGGATCAGGGTGAGG	AGGAT*AGGGT*AGG ||||||||||||||| AAGAGGATCAGGGTGAGG
chr20	40965933	+	18	AGGAGGATGAGGGTTAGG	AGGAT*AGGGT*AGG ||||||||||||||| AGGAGGATGAGGGTTAGG
chrY	17724582	-	18	CCTAACCCTAATCCTCAT	CCT*ACCCT*ATCCT ||||||||||||||| CCTAACCCTAATCCTCAT
chrY	18181413	+	18	ATGAGGATTAGGGTTAGG	AGGAT*AGGGT*AGG ||||||||||||||| ATGAGGATTAGGGTTAGG
chr1	18642559	+	17	AACAGGATGAGGGTTAG	AGGAT*AGGGT*AG |||||||||||||| AACAGGATGAGGGTTAG
chr1	53653720	+	17	GAGAGGATCAGGGTGAG	AGGAT*AGGGT*AG |||||||||||||| GAGAGGATCAGGGTGAG
chr1	117095548	+	17	TAGAGGATCAGGGTAAG	AGGAT*AGGGT*AG |||||||||||||| TAGAGGATCAGGGTAAG
chr1	221151371	-	17	CTGACCCTGATCCTCCT	CT*ACCCT*ATCCT |||||||||||||| CTGACCCTGATCCTCCT
chr1	222268384	+	17	GAGAGGATCAGGGTTAG	AGGAT*AGGGT*AG |||||||||||||| GAGAGGATCAGGGTTAG
chr1	227791337	-	17	CTAACCCTGATCCTCTA	CT*ACCCT*ATCCT |||||||||||||| CTAACCCTGATCCTCTA
chr1	228414236	-	17	CTAACCCTCATCCTCCT	CT*ACCCT*ATCCT |||||||||||||| CTAACCCTCATCCTCCT
chr2	41965187	-	17	CTTACCCTGATCCTCTC	CT*ACCCT*ATCCT |||||||||||||| CTTACCCTGATCCTCTC
chr2	126994422	+	17	GAGAGGATGAGGGTTAG	AGGAT*AGGGT*AG |||||||||||||| GAGAGGATGAGGGTTAG
chr3	113558355	-	17	CTCACCCTGATCCTCTT	CT*ACCCT*ATCCT |||||||||||||| CTCACCCTGATCCTCTT
chr3	133417434	-	17	CTCACCCTCATCCTCTC	CT*ACCCT*ATCCT |||||||||||||| CTCACCCTCATCCTCTC
chr3	179663856	-	17	CTCACCCTCATCCTCCT	CT*ACCCT*ATCCT |||||||||||||| CTCACCCTCATCCTCCT
chr4	58068721	+	17	AGGAGGATGAGGGTCAG	AGGAT*AGGGT*AG |||||||||||||| AGGAGGATGAGGGTCAG
chr4	106139051	-	17	CTCACCCTTATCCTCTT	CT*ACCCT*ATCCT |||||||||||||| CTCACCCTTATCCTCTT
chr4	146128662	-	17	CTGACCCTTATCCTCTC	CT*ACCCT*ATCCT |||||||||||||| CTGACCCTTATCCTCTC
chr4	183329534	+	17	GAGAGGATGAGGGTGAG	AGGAT*AGGGT*AG |||||||||||||| GAGAGGATGAGGGTGAG
chr6	7323964	+	17	ATGAGGATGAGGGTGAG	AGGAT*AGGGT*AG |||||||||||||| ATGAGGATGAGGGTGAG
chr6	148801671	-	17	CTCACCCTCATCCTCCT	CT*ACCCT*ATCCT |||||||||||||| CTCACCCTCATCCTCCT
chr7	31258305	+	17	AAGAGGATGAGGGTGAG	AGGAT*AGGGT*AG |||||||||||||| AAGAGGATGAGGGTGAG
chr7	139497491	+	17	AGGAGGATCAGGGTCAG	AGGAT*AGGGT*AG |||||||||||||| AGGAGGATCAGGGTCAG
chr7	143965658	-	17	CTGACCCTGATCCTCTT	CT*ACCCT*ATCCT |||||||||||||| CTGACCCTGATCCTCTT
chr8	14014411	+	17	AAGAGGATGAGGGTGAG	AGGAT*AGGGT*AG |||||||||||||| AAGAGGATGAGGGTGAG
chr9	137721615	-	17	CTCACCCTCATCCTCTC	CT*ACCCT*ATCCT |||||||||||||| CTCACCCTCATCCTCTC
chr10	5351894	+	17	TAGAGGATGAGGGTTAG	AGGAT*AGGGT*AG |||||||||||||| TAGAGGATGAGGGTTAG
chr10	74116275	-	17	CTCACCCTAATCCTCTC	CT*ACCCT*ATCCT |||||||||||||| CTCACCCTAATCCTCTC
chr10	119976706	+	17	GAGAGGATGAGGGTGAG	AGGAT*AGGGT*AG |||||||||||||| GAGAGGATGAGGGTGAG
chr11	18860337	+	17	AAGAGGATGAGGGTGAG	AGGAT*AGGGT*AG |||||||||||||| AAGAGGATGAGGGTGAG
chr11	21822582	+	17	TAGAGGATTAGGGTAAG	AGGAT*AGGGT*AG |||||||||||||| TAGAGGATTAGGGTAAG
chr11	88584003	-	17	CTTACCCTTATCCTCTC	CT*ACCCT*ATCCT |||||||||||||| CTTACCCTTATCCTCTC
chr11	92982627	-	17	CTGACCCTCATCCTCCT	CT*ACCCT*ATCCT |||||||||||||| CTGACCCTCATCCTCCT
chr12	39542773	+	17	ATGAGGATAAGGGTCAG	AGGAT*AGGGT*AG |||||||||||||| ATGAGGATAAGGGTCAG
chr13	26765909	+	17	AGGAGGATTAGGGTCAG	AGGAT*AGGGT*AG |||||||||||||| AGGAGGATTAGGGTCAG
chr13	26988207	-	17	CTGACCCTGATCCTCTC	CT*ACCCT*ATCCT |||||||||||||| CTGACCCTGATCCTCTC
chr14	52063347	+	17	GAGAGGATCAGGGTGAG	AGGAT*AGGGT*AG |||||||||||||| GAGAGGATCAGGGTGAG
chr14	92134043	-	17	CTCACCCTGATCCTCTC	CT*ACCCT*ATCCT |||||||||||||| CTCACCCTGATCCTCTC
chr15	46471330	+	17	GAGAGGATAAGGGTCAG	AGGAT*AGGGT*AG |||||||||||||| GAGAGGATAAGGGTCAG
chr15	85335627	-	17	CTCACCCTGATCCTCTC	CT*ACCCT*ATCCT |||||||||||||| CTCACCCTGATCCTCTC
chr15	99176837	-	17	CTGACCCTGATCCTCTA	CT*ACCCT*ATCCT |||||||||||||| CTGACCCTGATCCTCTA
chr16	2755127	+	17	GAGAGGATGAGGGTGAG	AGGAT*AGGGT*AG |||||||||||||| GAGAGGATGAGGGTGAG
chr16	30892957	+	17	TAGAGGATTAGGGTCAG	AGGAT*AGGGT*AG |||||||||||||| TAGAGGATTAGGGTCAG
chr16	70632293	-	17	CTGACCCTAATCCTCAT	CT*ACCCT*ATCCT |||||||||||||| CTGACCCTAATCCTCAT
chr17	63986790	-	17	CTCACCCTGATCCTGTT	CT*ACCCT*ATCCT |||||||||||||| CTCACCCTGATCCTGTT
chrX	10205038	+	17	AGGAGGATGAGGGTTAG	AGGAT*AGGGT*AG |||||||||||||| AGGAGGATGAGGGTTAG
chrX	17416157	-	17	CTCACCCTCATCCTCTC	CT*ACCCT*ATCCT |||||||||||||| CTCACCCTCATCCTCTC
chrX	104358374	+	17	ATGAGGATGAGGGTCAG	AGGAT*AGGGT*AG |||||||||||||| ATGAGGATGAGGGTCAG
TRAC crRNA #9
chromosome	position	strand	match	off-target sequence	alignment
chr14 (on-target)	22547676	+	35	AAGAGCAACAGTGCTGTGGCCTGGAGCAACAAATC	AGCAA*AGTGC*GTGGC*TGGAG*AACAA*TC |||||||||||||||||||||||||||||||| AAGAGCAACAGTGCTGTGGCCTGGAGCAACAAATC
chr1	28031330	-	19	CCACAGCACTATTGCTCAT	CCAC*GCACT*TTGCT |||||||||||||||| CCACAGCACTATTGCTCAT
chr10	57436103	+	19	GAGAGCAAGAGTGCAGTGG	AGCAA*AGTGC*GTGG |||||||||||||||| GAGAGCAAGAGTGCAGTGG
chr4	1317664	-	18	CACAGCACTGTTGCTCTC	CAC*GCACT*TTGCT ||||||||||||||| CACAGCACTGTTGCTCTC
chr5	92595375	+	18	AACAGCAATAGTGCTGTG	AGCAA*AGTGC*GTG ||||||||||||||| AACAGCAATAGTGCTGTG
chr7	13794800	-	18	CACAGCACTGTTGCTGTT	CAC*GCACT*TTGCT ||||||||||||||| CACAGCACTGTTGCTGTT
chr13	112601952	-	18	CACTGCACTATTGCTCCT	CAC*GCACT*TTGCT ||||||||||||||| CACTGCACTATTGCTCCT
chr1	25845787	+	17	AACAGCAATAGTGCTGT	AGCAA*AGTGC*GT |||||||||||||| AACAGCAATAGTGCTGT
chr2	213143418	-	17	ACAGCACTTTTGCTGTT	AC*GCACT*TTGCT |||||||||||||| ACAGCACTTTTGCTGTT
chr2	224351841	-	17	ACAGCACTTTTGCTCTA	AC*GCACT*TTGCT |||||||||||||| ACAGCACTTTTGCTCTA
chr3	140051521	+	17	AGGAGCAATAGTGCCGT	AGCAA*AGTGC*GT |||||||||||||| AGGAGCAATAGTGCCGT
chr4	26848422	-	17	ACTGCACTTTTGCTCCT	AC*GCACT*TTGCT |||||||||||||| ACTGCACTTTTGCTCCT
chr4	46992156	+	17	AACAGCAACAGTGCTGT	AGCAA*AGTGC*GT |||||||||||||| AACAGCAACAGTGCTGT
chr4	75415554	+	17	TAGAGCAAAAGTGCTGT	AGCAA*AGTGC*GT |||||||||||||| TAGAGCAAAAGTGCTGT
chr4	97746708	-	17	ACAGCACTGTTGCTGTT	AC*GCACT*TTGCT |||||||||||||| ACAGCACTGTTGCTGTT
chr4	148444690	+	17	TAGAGCAATAGTGCTGT	AGCAA*AGTGC*GT |||||||||||||| TAGAGCAATAGTGCTGT
chr6	113689486	+	17	GAGAGCAAGAGTGCAGT	AGCAA*AGTGC*GT |||||||||||||| GAGAGCAAGAGTGCAGT
chr10	15112966	+	17	AGGAGCAAAAGTGCTGT	AGCAA*AGTGC*GT |||||||||||||| AGGAGCAAAAGTGCTGT
chr11	33860925	+	17	AACAGCAAAAGTGCAGT	AGCAA*AGTGC*GT |||||||||||||| AACAGCAAAAGTGCAGT
chr12	7615610	-	17	ACTGCACTATTGCTCAT	AC*GCACT*TTGCT |||||||||||||| ACTGCACTATTGCTCAT
chr12	123062535	-	17	ACAGCACTCTTGCTCTT	AC*GCACT*TTGCT |||||||||||||| ACAGCACTCTTGCTCTT
chr13	71007545	-	17	ACAGCACTTTTGCTCTA	AC*GCACT*TTGCT |||||||||||||| ACAGCACTTTTGCTCTA
chr13	86635076	+	17	AACAGCAACAGTGCAGT	AGCAA*AGTGC*GT |||||||||||||| AACAGCAACAGTGCAGT
chr14	52312460	-	17	ACTGCACTCTTGCTCTC	AC*GCACT*TTGCT |||||||||||||| ACTGCACTCTTGCTCTC
chr14	72473844	-	17	ACAGCACTGTTGCTCAT	AC*GCACT*TTGCT |||||||||||||| ACAGCACTGTTGCTCAT
chr15	101028330	-	17	ACAGCACTATTGCTCAT	AC*GCACT*TTGCT |||||||||||||| ACAGCACTATTGCTCAT
chr18	75239100	+	17	AAGAGCAAGAGTGCCGT	AGCAA*AGTGC*GT |||||||||||||| AAGAGCAAGAGTGCCGT
chr19	43844598	+	17	AACAGCAATAGTGCAGT	AGCAA*AGTGC*GT |||||||||||||| AACAGCAATAGTGCAGT
chr20	3123201	+	17	AAGAGCAAAAGTGCAGT	AGCAA*AGTGC*GT |||||||||||||| AAGAGCAAAAGTGCAGT
chr20	61757006	+	17	AACAGCAACAGTGCCGT	AGCAA*AGTGC*GT |||||||||||||| AACAGCAACAGTGCCGT
chrX	5375980	+	17	AGGAGCAAAAGTGCGGT	AGCAA*AGTGC*GT |||||||||||||| AGGAGCAAAAGTGCGGT
chrX	5375980	+	17	AGGAGCAAAAGTGCGGT	AGCAA*AGTGC*GT |||||||||||||| AGGAGCAAAAGTGCGGT

## Sheet: Table S4
Table S4. List of potential off-target sites by mismatch detection with the on-target TRAC site.
TRAC crRNA #3
chromosome	position	strand	mismatch	off-target sequence	alignment
chr14 (on-target)	22547275	-	0	TGAAATCATGGCCTCTTGGCCAAGATTGATAGCTT	TG*AATCA*GGCCT*TTGGC*AAGAT*GATAG |||||||||||||||||||||||||||||||| TGAAATCATGGCCTCTTGGCCAAGATTGATAGCTT
chr1	75002232	-	5	TGACTTCTGGGCCTTTTGGCTAAGATCAATTGCAT	TG*AATCA*GGCCT*TTGGC*AAGAT*GATAG ||| || ||||||||||||||||||| || | TGACTTCTGGGCCTTTTGGCTAAGATCAATTGCAT
chr1	64011895	-	6	TGAACTCAGAGACTATTTGGAAAGACTGATAGCTA	TG*AATCA*GGCCT*TTGGC*AAGAT*GATAG |||| |||| | ||||| | ||||| |||||| TGAACTCAGAGACTATTTGGAAAGACTGATAGCTA
chr3	173278359	+	6	AACCTTTCCATCTACTCCAAAAGGCTCTCATCTCA	CTATC*ATCTT*GCCAA*AGGCC*TGATT*CA || ||||||| | ||||||||| || || ||| AACCTTTCCATCTACTCCAAAAGGCTCTCATCTCA
chr4	83506838	-	6	TGAGATGAGAGCCTTTTGGAGTAGATGGAAAGGTT	TG*AATCA*GGCCT*TTGGC*AAGAT*GATAG ||| || || ||||||||| | ||||||| || TGAGATGAGAGCCTTTTGGAGTAGATGGAAAGGTT
chr6	76730377	-	6	TGTGGTCACTGCCGTTTGGCTAAGTTTGAAAGGTT	TG*AATCA*GGCCT*TTGGC*AAGAT*GATAG ||| |||| ||| |||||||||| |||| || TGTGGTCACTGCCGTTTGGCTAAGTTTGAAAGGTT
chr8	137285291	+	6	AACCTTTCCATCTACTCCAAAAGGCTCTCATCTCA	CTATC*ATCTT*GCCAA*AGGCC*TGATT*CA || ||||||| | ||||||||| || || ||| AACCTTTCCATCTACTCCAAAAGGCTCTCATCTCA
chr9	78285750	+	6	AAGCAACCAATCGTGGCCAACAGGCAGTGAGCTCA	CTATC*ATCTT*GCCAA*AGGCC*TGATT*CA | | ||||| |||||||||||| |||| ||| AAGCAACCAATCGTGGCCAACAGGCAGTGAGCTCA
chr16	35906757	-	6	TGAGATGAGAGCCTTTTGGAGTAGATGGAAAGGTT	TG*AATCA*GGCCT*TTGGC*AAGAT*GATAG ||| || || ||||||||| | ||||||| || TGAGATGAGAGCCTTTTGGAGTAGATGGAAAGGTT
chr17	10435227	-	6	TGAAATCAGTTCCTTTGGGCAAAGATTAGGAGCTC	TG*AATCA*GGCCT*TTGGC*AAGAT*GATAG ||||||||| ||||| |||||||||| || TGAAATCAGTTCCTTTGGGCAAAGATTAGGAGCTC
chr20	15410515	-	6	AGTCATCAAGTCCATTTGGCAAATATTGTTAGCCT	TG*AATCA*GGCCT*TTGGC*AAGAT*GATAG || |||||| || ||||||||| |||| ||| AGTCATCAAGTCCATTTGGCAAATATTGTTAGCCT
chrX	75966016	-	6	TGAGATGAGAGCCTTTTGGAGTAGATGGAAAGGTT	TG*AATCA*GGCCT*TTGGC*AAGAT*GATAG ||| || || ||||||||| | ||||||| || TGAGATGAGAGCCTTTTGGAGTAGATGGAAAGGTT
chr1	11457999	-	7	TAGAAACAGGGTCTTTGGGCCAGGATCGGTGGCTC	TG*AATCA*GGCCT*TTGGC*AAGAT*GATAG | ||| ||||| |||| ||||| ||||| | | TAGAAACAGGGTCTTTGGGCCAGGATCGGTGGCTC
chr1	42174782	+	7	ATGCATTTGATCTTAGCCAAAAGGCCAAGAAGCTA	CTATC*ATCTT*GCCAA*AGGCC*TGATT*CA | | ||||||||||||||||||| || | | ATGCATTTGATCTTAGCCAAAAGGCCAAGAAGCTA
chr1	53432006	-	7	TTTAATCACCACCTGGAGGAAAAGATAAATAGCCT	TG*AATCA*GGCCT*TTGGC*AAGAT*GATAG | ||||||| |||| || ||||||| |||| TTTAATCACCACCTGGAGGAAAAGATAAATAGCCT
chr1	54587216	-	7	TGCAATAATGGGCTCTGGGCCAGGCATGGTAGCTC	TG*AATCA*GGCCT*TTGGC*AAGAT*GATAG |||||| |||| |||| ||||| | || ||| TGCAATAATGGGCTCTGGGCCAGGCATGGTAGCTC
chr2	7303141	-	7	TTTAATCACTGGGGTTTGGCAAAATTTGATAGCTA	TG*AATCA*GGCCT*TTGGC*AAGAT*GATAG | ||||||| | ||||||||| ||||||| TTTAATCACTGGGGTTTGGCAAAATTTGATAGCTA
chr2	28136762	-	7	AGCAAACATGGTCTCTTGGAATATTTGGATAGCCT	TG*AATCA*GGCCT*TTGGC*AAGAT*GATAG |||| ||||| ||||||| | | ||||||| AGCAAACATGGTCTCTTGGAATATTTGGATAGCCT
chr2	35603283	-	7	TTTAATCAATGTCTTTTGGTGATTATTGAAAGGTT	TG*AATCA*GGCCT*TTGGC*AAGAT*GATAG | ||||||| | ||||||| || ||||| || TTTAATCAATGTCTTTTGGTGATTATTGAAAGGTT
chr2	67482636	-	7	TGAAAGCAAGGCCTCTTGGGCCAGTTAGCTGAGTT	TG*AATCA*GGCCT*TTGGC*AAGAT*GATAG ||||| ||||||||||||| | || ||| | TGAAAGCAAGGCCTCTTGGGCCAGTTAGCTGAGTT
chr2	79095306	-	7	TGAGATGAGAGCCTTCTGGAGTAGATGGAAAGGTT	TG*AATCA*GGCCT*TTGGC*AAGAT*GATAG ||| || || ||||| ||| | ||||||| || TGAGATGAGAGCCTTCTGGAGTAGATGGAAAGGTT
chr2	116284337	-	7	TGGGATCACCGGCTTTTGCCAATGATGGATCACCT	TG*AATCA*GGCCT*TTGGC*AAGAT*GATAG ||| ||||| | |||||| ||| ||||||| TGGGATCACCGGCTTTTGCCAATGATGGATCACCT
chr2	126414730	+	7	AAGCTATCCATTTTGTTCAAGTGGAACTTATTCCA	CTATC*ATCTT*GCCAA*AGGCC*TGATT*CA |||||||| ||| |||| || || |||||| AAGCTATCCATTTTGTTCAAGTGGAACTTATTCCA
chr2	134807036	+	7	TAGGGATCCATAGTCGGCAAAAGCCAGTGATTCCA	CTATC*ATCTT*GCCAA*AGGCC*TGATT*CA |||||| ||| |||||| | ||||||||| TAGGGATCCATAGTCGGCAAAAGCCAGTGATTCCA
chr3	74559252	+	7	AAGCTATCTTTCTGCTCCAAAAAGCTGTGATTCTT	CTATC*ATCTT*GCCAA*AGGCC*TGATT*CA |||||| ||| | |||||| || ||||||| AAGCTATCTTTCTGCTCCAAAAAGCTGTGATTCTT
chr3	175395743	+	7	TAGCTATCCATCTCTGAAAAAGGCCGCTGTTTTCA	CTATC*ATCTT*GCCAA*AGGCC*TGATT*CA |||||||||| || ||| | | ||| ||||| TAGCTATCCATCTCTGAAAAAGGCCGCTGTTTTCA
chr3	195327122	-	7	TGCTATCAAGTTCTCTTTGAGAAGATCCATATCTC	TG*AATCA*GGCCT*TTGGC*AAGAT*GATAG ||| |||||| ||||| | ||||||| ||| TGCTATCAAGTTCTCTTTGAGAAGATCCATATCTC
chr4	3403537	-	7	TGTAAAATGGGCTGATTGACTGAGATCGATAGCAT	TG*AATCA*GGCCT*TTGGC*AAGAT*GATAG ||||| |||| |||| || |||||||||| TGTAAAATGGGCTGATTGACTGAGATCGATAGCAT
chr4	38499852	+	7	TAGCTTTCTATCTTGTTCAAACCTCCATTATTTCA	CTATC*ATCTT*GCCAA*AGGCC*TGATT*CA || ||||||||| |||| |||| |||||| TAGCTTTCTATCTTGTTCAAACCTCCATTATTTCA
chr4	45610962	+	7	AACCTTTCTGTCTTCTCCAAAAGGATCTCATCTCA	CTATC*ATCTT*GCCAA*AGGCC*TGATT*CA || ||| ||||| |||||||| || || ||| AACCTTTCTGTCTTCTCCAAAAGGATCTCATCTCA
chr4	47537854	+	7	GAGCTCCCAATATGTGGCATGAGTCCCTGATTGCA	CTATC*ATCTT*GCCAA*AGGCC*TGATT*CA || |||| | || || ||| ||||||||||| GAGCTCCCAATATGTGGCATGAGTCCCTGATTGCA
chr4	68580206	+	7	AACCTTTCCATCTACTCCAAAAGTCTCTCATCTCA	CTATC*ATCTT*GCCAA*AGGCC*TGATT*CA || ||||||| | ||||||| | || || ||| AACCTTTCCATCTACTCCAAAAGTCTCTCATCTCA
chr4	68675725	+	7	AACCTTTCCATCTACTCCAAAAGTCTCTCATCTCA	CTATC*ATCTT*GCCAA*AGGCC*TGATT*CA || ||||||| | ||||||| | || || ||| AACCTTTCCATCTACTCCAAAAGTCTCTCATCTCA
chr4	104920132	+	7	AAGCTAGCTATGTTCATAAATAGGCCTTGATGATA	CTATC*ATCTT*GCCAA*AGGCC*TGATT*CA ||| |||| ||| ||||||||||||| | | AAGCTAGCTATGTTCATAAATAGGCCTTGATGATA
chr4_ GL000257v2_alt	252082	+	7	AACCTTTCCATCTACTCCAAAAGTCTCTCATCTCA	CTATC*ATCTT*GCCAA*AGGCC*TGATT*CA || ||||||| | ||||||| | || || ||| AACCTTTCCATCTACTCCAAAAGTCTCTCATCTCA
chr5	33921666	-	7	TGACTTCTCAGCCTTTTGGCTAAGATCAAGTGCCT	TG*AATCA*GGCCT*TTGGC*AAGAT*GATAG ||| || | ||||||||||||||||| | | TGACTTCTCAGCCTTTTGGCTAAGATCAAGTGCCT
chr5_ KI270794v1_alt	122988	-	7	TGACTTCTCAGCCTTTTGGCTAAGATCAAGTGCCT	TG*AATCA*GGCCT*TTGGC*AAGAT*GATAG ||| || | ||||||||||||||||| | | TGACTTCTCAGCCTTTTGGCTAAGATCAAGTGCCT
chr6	64742002	+	7	AACCTGGCTATTTGGTGCAAGAGGCCCAGATTTCA	CTATC*ATCTT*GCCAA*AGGCC*TGATT*CA || |||| | | |||||||||| ||||||| AACCTGGCTATTTGGTGCAAGAGGCCCAGATTTCA
chr6	112922034	-	7	TGAAATCTAGGCCTCTTGCCCCAACCAGTTAGCTA	TG*AATCA*GGCCT*TTGGC*AAGAT*GATAG ||||||| |||||||||| || | || ||| TGAAATCTAGGCCTCTTGCCCCAACCAGTTAGCTA
chr6	132576923	+	7	GAGTTTTCAATATTTCCCAAAAGGTAGTGGTTACA	CTATC*ATCTT*GCCAA*AGGCC*TGATT*CA | ||||| ||| |||||||| ||| ||||| GAGTTTTCAATATTTCCCAAAAGGTAGTGGTTACA
chr7	19835770	+	7	AGGCTATCAACTTTTGCCAAGAGCACATCATTTAT	CTATC*ATCTT*GCCAA*AGGCC*TGATT*CA ||||||| ||||||||||| ||| |||| AGGCTATCAACTTTTGCCAAGAGCACATCATTTAT
chr7	96635364	+	7	GAGATATCCATGTTGGGCAATAATCGATGATTATA	CTATC*ATCTT*GCCAA*AGGCC*TGATT*CA ||||||| |||| ||||| | ||||||| | GAGATATCCATGTTGGGCAATAATCGATGATTATA
chr8	53139192	+	7	TAGTGATCCATAGTTGGCAAAAGCCTGTGATTCCA	CTATC*ATCTT*GCCAA*AGGCC*TGATT*CA |||||| ||| |||||| | ||||||||| TAGTGATCCATAGTTGGCAAAAGCCTGTGATTCCA
chr8	128868871	-	7	TCAACTCTTGGGCTGTTGGCCAAGATAAATGAGTT	TG*AATCA*GGCCT*TTGGC*AAGAT*GATAG | || || ||| ||||||||||||||| || TCAACTCTTGGGCTGTTGGCCAAGATAAATGAGTT
chr8_ KI270810v1_alt	317546	-	7	TCAACTCTTGGGCTGTTGGCCAAGATAAATGAGTT	TG*AATCA*GGCCT*TTGGC*AAGAT*GATAG | || || ||| ||||||||||||||| || TCAACTCTTGGGCTGTTGGCCAAGATAAATGAGTT
chr9	16764451	+	7	AACCTAAAAATCTGTGACAAGAGACCATGAGTATA	CTATC*ATCTT*GCCAA*AGGCC*TGATT*CA ||| ||||| || |||||| |||||| || | AACCTAAAAATCTGTGACAAGAGACCATGAGTATA
chr9	121981717	-	7	TGCCTTCAAAGCCTTTTGCTTAAGGTGAATAGCAT	TG*AATCA*GGCCT*TTGGC*AAGAT*GATAG ||| |||| |||||||| |||| || |||| TGCCTTCAAAGCCTTTTGCTTAAGGTGAATAGCAT
chr10	58053740	-	7	TGAGATAAAGGCTTATTTGTGAAGAATGAGAGCAT	TG*AATCA*GGCCT*TTGGC*AAGAT*GATAG ||| || ||||| |||| | ||||| ||| || TGAGATAAAGGCTTATTTGTGAAGAATGAGAGCAT
chr10	65710232	+	7	AACTTAGCTAACTGGTACAAGAGGCCTTGCTTTCA	CTATC*ATCTT*GCCAA*AGGCC*TGATT*CA || ||| || | |||||||||||| ||||| AACTTAGCTAACTGGTACAAGAGGCCTTGCTTTCA
chr10	107931172	+	7	AAGCTGTCAGTTTATGCCAAAGGGCCTTGAATTCT	CTATC*ATCTT*GCCAA*AGGCC*TGATT*CA || ||| | | ||||||| |||||||| ||| AAGCTGTCAGTTTATGCCAAAGGGCCTTGAATTCT
chr11	55585091	+	7	AACCTTTCCATCTACTCCAGAAGGCTCTCATCTCA	CTATC*ATCTT*GCCAA*AGGCC*TGATT*CA || ||||||| | ||| ||||| || || ||| AACCTTTCCATCTACTCCAGAAGGCTCTCATCTCA
chr11	93866172	-	7	TGAGATGAGAGCCTTTTGGAGTAGACAGAAAGGTT	TG*AATCA*GGCCT*TTGGC*AAGAT*GATAG ||| || || ||||||||| | ||| ||| || TGAGATGAGAGCCTTTTGGAGTAGACAGAAAGGTT
chr11	98363161	+	7	AACTTATCTATCTTAGCCAGCATTCCTAGATTGTT	CTATC*ATCTT*GCCAA*AGGCC*TGATT*CA ||||||||||||||| || ||| ||||| AACTTATCTATCTTAGCCAGCATTCCTAGATTGTT
chr11	106888603	+	7	GAGCTATCCTTTATAGCCAACAGGCGTTTGTACCA	CTATC*ATCTT*GCCAA*AGGCC*TGATT*CA |||||| | |||||||||||| || | ||| GAGCTATCCTTTATAGCCAACAGGCGTTTGTACCA
chr12	42565043	-	7	TGTAATCAAGGACAATTAACAAATATTAGTAGCTT	TG*AATCA*GGCCT*TTGGC*AAGAT*GATAG ||||||||||| | ||| |||| ||| ||| TGTAATCAAGGACAATTAACAAATATTAGTAGCTT
chr13	70634979	-	7	TTTGTTCATGGCCTTTTGGCTAAGATCAAATTCTT	TG*AATCA*GGCCT*TTGGC*AAGAT*GATAG | | |||||||||||||||||||||| | TTTGTTCATGGCCTTTTGGCTAAGATCAAATTCTT
chr14	51813744	+	7	AACCTAGCCATTTCCGCCAAAAAGCCTTAATACCT	CTATC*ATCTT*GCCAA*AGGCC*TGATT*CA ||| |||| | |||||||| ||||| || || AACCTAGCCATTTCCGCCAAAAAGCCTTAATACCT
chr14	97095813	-	7	TCTAATCATGCCCTTTTGTCTAAGGGCAAGAGGTT	TG*AATCA*GGCCT*TTGGC*AAGAT*GATAG | |||||||| ||||||| ||||| | | || TCTAATCATGCCCTTTTGTCTAAGGGCAAGAGGTT
chr15	36889857	+	7	AAGCTATCTCTCTTTCCCAAGTGGCACTGAATTTC	CTATC*ATCTT*GCCAA*AGGCC*TGATT*CA |||||| ||||| ||||| ||| |||| || AAGCTATCTCTCTTTCCCAAGTGGCACTGAATTTC
chr15	44457634	-	7	TGGAATCTCGCTCTGTTGCCCAAGCTGGAGTGCTA	TG*AATCA*GGCCT*TTGGC*AAGAT*GATAG ||||||| || |||||| ||||| |||| | TGGAATCTCGCTCTGTTGCCCAAGCTGGAGTGCTA
chr15	50655955	+	7	ATGCCATCTAGCCTGGGCAACAGGGCAAGACTCCA	CTATC*ATCTT*GCCAA*AGGCC*TGATT*CA | ||||| | ||| ||||||| || || |||| ATGCCATCTAGCCTGGGCAACAGGGCAAGACTCCA
chr15	86352499	-	7	TGGAGTCTTGGTCTGTTGTCCAAGCTGGAGCGCAT	TG*AATCA*GGCCT*TTGGC*AAGAT*GATAG |||| || ||| |||||| ||||| |||| | TGGAGTCTTGGTCTGTTGTCCAAGCTGGAGCGCAT
chr16	13594110	+	7	AACCTAGCAATCTTGTCCTAAAGTTCTTCTTTACA	CTATC*ATCTT*GCCAA*AGGCC*TGATT*CA ||| |||||||| || |||| ||| ||||| AACCTAGCAATCTTGTCCTAAAGTTCTTCTTTACA
chr16	65968428	-	7	TTTAGTCAGGGCCTGGTGGGAAAGGGTGATGGCTC	TG*AATCA*GGCCT*TTGGC*AAGAT*GATAG | || |||||||||| ||| |||| |||| | TTTAGTCAGGGCCTGGTGGGAAAGGGTGATGGCTC
chr16	79016131	+	7	AAGCTATCGATTACCTCCAAAAGGCCCTGAATGTT	CTATC*ATCTT*GCCAA*AGGCC*TGATT*CA |||||||| | |||||||||||||| || AAGCTATCGATTACCTCCAAAAGGCCCTGAATGTT
chr17	59285420	-	7	TGAAACCATTGCCTGTGGGAACAGATGGAAAACTA	TG*AATCA*GGCCT*TTGGC*AAGAT*GATAG ||||| ||| |||||| || | ||||||| | TGAAACCATTGCCTGTGGGAACAGATGGAAAACTA
chr17	72069194	-	7	AGAAATCTTGCCCTCTTGGCCAGGCATCATAGCTC	TG*AATCA*GGCCT*TTGGC*AAGAT*GATAG |||||| || ||||||||||| | | |||| AGAAATCTTGCCCTCTTGGCCAGGCATCATAGCTC
chr18	30864273	-	7	GGGATTCAAGGCCTCTTTGTTAGGCTTGCTAGCTA	TG*AATCA*GGCCT*TTGGC*AAGAT*GATAG ||| |||||||||||| | || | ||| ||| GGGATTCAAGGCCTCTTTGTTAGGCTTGCTAGCTA
chr18	64982980	-	7	TTTGGTTAAGGCCAATTGGCAAACATAGGTAGCCT	TG*AATCA*GGCCT*TTGGC*AAGAT*GATAG | | | |||||| ||||||||| |||| ||| TTTGGTTAAGGCCAATTGGCAAACATAGGTAGCCT
chr21	15641661	-	7	AATCATCAGGTTCTTTTGGCAAATATTGAGAGCTC	TG*AATCA*GGCCT*TTGGC*AAGAT*GATAG | |||||| ||||||||||| ||||| || AATCATCAGGTTCTTTTGGCAAATATTGAGAGCTC
chr21	19801457	-	7	TGGAATCATGTTCTGTTTGCCAAGGCTGGTAACTT	TG*AATCA*GGCCT*TTGGC*AAGAT*GATAG |||||||||| ||||| |||||| || || TGGAATCATGTTCTGTTTGCCAAGGCTGGTAACTT
chr21	26111378	+	7	ATGCTAGCACTTTTAACCAAAAGACCTTGACTGTA	CTATC*ATCTT*GCCAA*AGGCC*TGATT*CA ||| || | ||| ||||||| |||||| || | ATGCTAGCACTTTTAACCAAAAGACCTTGACTGTA
chr21	44771173	+	7	AAGCTGTCAATATTCGACATTAAGTCATCATTTCA	CTATC*ATCTT*GCCAA*AGGCC*TGATT*CA || ||||| |||| || || | ||| |||||| AAGCTGTCAATATTCGACATTAAGTCATCATTTCA
TRAC crRNA #5
chromosome	position	strand	match	off-target sequence	alignment
chr14 (on-target)	22547462	-	0	GGGAAATGAGATCATGTCCTAACCCTGATCCTCTT	GG*AAATG*GATCA*GTCCT*ACCCT*ATCCT |||||||||||||||||||||||||||||||| GGGAAATGAGATCATGTCCTAACCCTGATCCTCTT
chr7	129398733	-	5	GGCAAATGAGACAATGTCCTTACCCTCAGAATCTT	GG*AAATG*GATCA*GTCCT*ACCCT*ATCCT ||||||||||| ||||||||||||||| | GGCAAATGAGACAATGTCCTTACCCTCAGAATCTT
chr8	24126002	+	5	ATGAAGAGCAGGGTCAGGACTTGACAGCATGTGCC	AGGAT*AGGGT*AGGAC*TGATC*CATTT*CC | || |||||||||||||||| |||| |||| ATGAAGAGCAGGGTCAGGACTTGACAGCATGTGCC
chr1	156944535	-	6	GGTAAATAAGAAAAAGTCCTTGCCCTTACTCTCTT	GG*AAATG*GATCA*GTCCT*ACCCT*ATCCT ||||||| ||| |||||||| |||||| || GGTAAATAAGAAAAAGTCCTTGCCCTTACTCTCTT
chr1	161248632	+	6	AGGTGGATGAGGGAAAAGACGTGATCTTTTTTCCA	AGGAT*AGGGT*AGGAC*TGATC*CATTT*CC ||||||||| || |||||||||| ||||| AGGTGGATGAGGGAAAAGACGTGATCTTTTTTCCA
chr2	125819675	-	6	GGCAAATGGTATCATTTCCTTTTCCTTTTCATCCT	GG*AAATG*GATCA*GTCCT*ACCCT*ATCCT ||||||||| ||||| ||||| |||| || | GGCAAATGGTATCATTTCCTTTTCCTTTTCATCCT
chr2	142054424	-	6	GGCAAATTATGTTACGTACTACCCCTGATCCTCTC	GG*AAATG*GATCA*GTCCT*ACCCT*ATCCT ||||||| | | |||| ||| |||||||||| GGCAAATTATGTTACGTACTACCCCTGATCCTCTC
chr3	9557889	+	6	ATGAGGAGCTGGGACAGGACGTGTTCTCATTTTAA	AGGAT*AGGGT*AGGAC*TGATC*CATTT*CC |||| | ||| ||||||||| ||||||||| ATGAGGAGCTGGGACAGGACGTGTTCTCATTTTAA
chr3	23437520	-	6	AGCAAATGCAATCAGTTTCTGACCTTCATCTTCAT	GG*AAATG*GATCA*GTCCT*ACCCT*ATCCT |||||||| ||||| | |||||| ||||| | AGCAAATGCAATCAGTTTCTGACCTTCATCTTCAT
chr5	3642515	-	6	GGAAAAGGGCACCAGGTCCTAAACTCAATCCTGTT	GG*AAATG*GATCA*GTCCT*ACCCT*ATCCT |||||| || | |||||||||| | |||||| GGAAAAGGGCACCAGGTCCTAAACTCAATCCTGTT
chr6	109888705	+	6	AGGAGGACCATGGGCAGGACTTGATCCCATCTCAG	AGGAT*AGGGT*AGGAC*TGATC*CATTT*CC |||| || || |||||||||||||||| || AGGAGGACCATGGGCAGGACTTGATCCCATCTCAG
chr7	64993744	+	6	AGGAGGACCATGGGCAGGACTTGATCCCATCTCAG	AGGAT*AGGGT*AGGAC*TGATC*CATTT*CC |||| || || |||||||||||||||| || AGGAGGACCATGGGCAGGACTTGATCCCATCTCAG
chr7	67503451	-	6	GAGAAATGGAAATACTTCATTACCCTCATCCTCAT	GG*AAATG*GATCA*GTCCT*ACCCT*ATCCT | ||||||| | || || ||||||||||||| GAGAAATGGAAATACTTCATTACCCTCATCCTCAT
chr7	138560106	+	6	AGGAGGACCATGGGCAGGACTTGATCCCATCTCAG	AGGAT*AGGGT*AGGAC*TGATC*CATTT*CC |||| || || |||||||||||||||| || AGGAGGACCATGGGCAGGACTTGATCCCATCTCAG
chr11	114135790	-	6	GGCAAATGGGAGCCAGTGCTGATCCTTTTACTGTT	GG*AAATG*GATCA*GTCCT*ACCCT*ATCCT ||||||||||| | ||| |||| |||| | || GGCAAATGGGAGCCAGTGCTGATCCTTTTACTGTT
chr12	108353100	-	6	GGAGAATGTGATGAAATCAGAACCCTCATACTCTA	GG*AAATG*GATCA*GTCCT*ACCCT*ATCCT ||| |||||||| || || ||||||||| || GGAGAATGTGATGAAATCAGAACCCTCATACTCTA
chr17	10961242	-	6	GGCAAAAGGGATCAAGGCCCTATCTTCAGCCTCCT	GG*AAATG*GATCA*GTCCT*ACCCT*ATCCT |||||| ||||||||| || || | ||| ||| GGCAAAAGGGATCAAGGCCCTATCTTCAGCCTCCT
chrX	38555621	-	6	GGCAAGTGCAATTACCTCCTAACTCTTTTCCTGTT	GG*AAATG*GATCA*GTCCT*ACCCT*ATCCT ||||| ||| || || ||||||| ||| |||| GGCAAGTGCAATTACCTCCTAACTCTTTTCCTGTT
chrX	145327555	-	6	AGAATACGTGATCACACCCTAACCCTTATACTCTC	GG*AAATG*GATCA*GTCCT*ACCCT*ATCCT ||| | |||||||| |||||||||||| || AGAATACGTGATCACACCCTAACCCTTATACTCTC
TRAC crRNA #9
chromosome	position	strand	match	off-target sequence	alignment
chr14 (on-target)	22547676	+	0	AAGAGCAACAGTGCTGTGGCCTGGAGCAACAAATC	AGCAA*AGTGC*GTGGC*TGGAG*AACAA*TC |||||||||||||||||||||||||||||||| AAGAGCAACAGTGCTGTGGCCTGGAGCAACAAATC
chr4	19160794	+	6	TAGAGCAAGAATACTGGAGTTAGGAGGAACAAGTC	AGCAA*AGTGC*GTGGC*TGGAG*AACAA*TC ||||||| | ||| | | ||||||||||||| TAGAGCAAGAATACTGGAGTTAGGAGGAACAAGTC
chr7	68482876	+	6	AACAACCAAATTGCCGTGGCTTACAGCAACAAATA	AGCAA*AGTGC*GTGGC*TGGAG*AACAA*TC | | ||| ||||||||||| |||||||||| AACAACCAAATTGCCGTGGCTTACAGCAACAAATA
chr8	57437665	-	6	GACATGCTCCTTGAGCCCTCAGCACTCTTGCTCCT	GA*TTGTT*CTCCA*GCCAC*GCACT*TTGCT ||| || |||| || || ||||||||||||| GACATGCTCCTTGAGCCCTCAGCACTCTTGCTCCT
chr11	128607984	-	6	GATGTGTTGCTTCAAGCCACTGAGGTTTGGCTCTT	GA*TTGTT*CTCCA*GCCAC*GCACT*TTGCT ||| ||||||| |||||||||| ||| ||| GATGTGTTGCTTCAAGCCACTGAGGTTTGGCTCTT
chr17	13862882	-	6	GACTTGTCCCTGCACCTCCCAGCACTGATGCTCCT	GA*TTGTT*CTCCA*GCCAC*GCACT*TTGCT ||||||| ||| ||| | |||||||| |||| GACTTGTCCCTGCACCTCCCAGCACTGATGCTCCT
chrX	100435121	-	6	GAATTTCTCCCCCGTGCCAGAGCACTATTGCACTC	GA*TTGTT*CTCCA*GCCAC*GCACT*TTGCT ||||| ||| || ||||| ||||||||||| GAATTTCTCCCCCGTGCCAGAGCACTATTGCACTC
chr1	76088845	+	7	ATGTGCAAAGATCCGGTGGCATGAAGGAACAGGAC	AGCAA*AGTGC*GTGGC*TGGAG*AACAA*TC ||||| | |||||||||| ||||||| | | ATGTGCAAAGATCCGGTGGCATGAAGGAACAGGAC
chr1	76129553	-	7	GATTTAGTCTTCCATTCCACTGTTCTGTGGCTCTC	GA*TTGTT*CTCCA*GCCAC*GCACT*TTGCT ||||| || ||||| |||||| |||| ||| GATTTAGTCTTCCATTCCACTGTTCTGTGGCTCTC
chr1	150837314	-	7	CAATTATTTCTCAATCCCACTTCACTCTCACTCTA	GA*TTGTT*CTCCA*GCCAC*GCACT*TTGCT |||| |||||| || ||||| |||||| || CAATTATTTCTCAATCCCACTTCACTCTCACTCTA
chr1	152715026	+	7	GAGAGCAGAAGTGGAATGGCCTGGAACCACATCCC	AGCAA*AGTGC*GTGGC*TGGAG*AACAA*TC |||| ||||| | ||||||||| | ||| | | GAGAGCAGAAGTGGAATGGCCTGGAACCACATCCC
chr1	188963806	-	7	GACCACTTACTCTATGCCACATCTCTTTTTCTCCT	GA*TTGTT*CTCCA*GCCAC*GCACT*TTGCT ||| |||||| |||||||| | ||||| || GACCACTTACTCTATGCCACATCTCTTTTTCTCCT
chr2	6584734	+	7	AGGAGCAAGAGAGCAGAGGGGAGGAGCAAGAGAGC	AGCAA*AGTGC*GTGGC*TGGAG*AACAA*TC |||||||| |||| || | ||||||| | | | AGGAGCAAGAGAGCAGAGGGGAGGAGCAAGAGAGC
chr2	71485259	-	7	GAATTTTGGCTCCATGGCTGGGCATTGTGGCTCAT	GA*TTGTT*CTCCA*GCCAC*GCACT*TTGCT ||||| | |||||||| | |||| ||| ||| GAATTTTGGCTCCATGGCTGGGCATTGTGGCTCAT
chr2	77797935	-	7	GACTTTTTTCTTCCTGACACTGCACTGTGATTCTA	GA*TTGTT*CTCCA*GCCAC*GCACT*TTGCT ||||| ||||| | || ||||||||||| | GACTTTTTTCTTCCTGACACTGCACTGTGATTCTA
chr2	152077077	+	7	GAGAGCAGAAGTGCTAAGGCCTGGAGGCAGGACTA	AGCAA*AGTGC*GTGGC*TGGAG*AACAA*TC |||| ||||||| |||||||||| | ||| GAGAGCAGAAGTGCTAAGGCCTGGAGGCAGGACTA
chr2	171250384	+	7	GAGAGCCAAAGTGCCCTGTCCAGGTGACAAAACTC	AGCAA*AGTGC*GTGGC*TGGAG*AACAA*TC ||| |||||||| || || || || | ||||| GAGAGCCAAAGTGCCCTGTCCAGGTGACAAAACTC
chr2	231227517	-	7	GAGATCTTGTTCCATGCGCCAGCACATTTGCCCTT	GA*TTGTT*CTCCA*GCCAC*GCACT*TTGCT ||| | ||| ||||||| |||||| ||||| GAGATCTTGTTCCATGCGCCAGCACATTTGCCCTT
chr2	237392434	-	7	GATGTGTGCCTCCAAGCCTCAACTCTCTTTTTCCT	GA*TTGTT*CTCCA*GCCAC*GCACT*TTGCT ||| ||| |||||||||| || | ||||| | GATGTGTGCCTCCAAGCCTCAACTCTCTTTTTCCT
chr3	64072196	-	7	TCCTTCTTCCTCCAAGTCCCATCTCTCTTGCTCTC	GA*TTGTT*CTCCA*GCCAC*GCACT*TTGCT ||| |||||||||| | || | |||||||| TCCTTCTTCCTCCAAGTCCCATCTCTCTTGCTCTC
chr3	65482083	+	7	ATGAGCAATACTGCAGAGCCTTGGCACACCATATC	AGCAA*AGTGC*GTGGC*TGGAG*AACAA*TC ||||||| ||||| | ||||| || || ||| ATGAGCAATACTGCAGAGCCTTGGCACACCATATC
chr3	146157836	-	7	CAGAGGTTTCTCCAGGCCCTTGCTCTTTTCCTCTC	GA*TTGTT*CTCCA*GCCAC*GCACT*TTGCT || ||||||||||||| ||| ||||| || CAGAGGTTTCTCCAGGCCCTTGCTCTTTTCCTCTC
chr3	156624519	-	7	GCTTTGTTACACCAGGCCACCACCCTCATTCAGTT	GA*TTGTT*CTCCA*GCCAC*GCACT*TTGCT | |||||||| |||||||||| | ||| | | GCTTTGTTACACCAGGCCACCACCCTCATTCAGTT
chr4	13861068	-	7	CAATTGTTTCTCCATGCCATGTCTTTATTTCAGTT	GA*TTGTT*CTCCA*GCCAC*GCACT*TTGCT |||||||||||||||||| | | |||| | CAATTGTTTCTCCATGCCATGTCTTTATTTCAGTT
chr4	88513660	-	7	GACTACTTTCTCCTTGAAACGAGACTGTTGCTCTC	GA*TTGTT*CTCCA*GCCAC*GCACT*TTGCT |||| ||||||| || ||| ||||||||| GACTACTTTCTCCTTGAAACGAGACTGTTGCTCTC
chr5	5786046	+	7	AGGAGCAATAAAGCTGTCTCCTGGAGATACAAGGG	AGCAA*AGTGC*GTGGC*TGGAG*AACAA*TC ||||||| ||||| |||||||| ||||| AGGAGCAATAAAGCTGTCTCCTGGAGATACAAGGG
chr5	89486972	+	7	AAGTGCAAAATTGGCATGGTGTGCAAAAACAAATC	AGCAA*AGTGC*GTGGC*TGGAG*AACAA*TC |||||| || | ||| ||| | ||||||||| AAGTGCAAAATTGGCATGGTGTGCAAAAACAAATC
chr5	118013256	-	7	GATTATTTTCTCCAAGTCTGTGATCTGTTGCTCAT	GA*TTGTT*CTCCA*GCCAC*GCACT*TTGCT |||| |||||||||| | || |||||||| GATTATTTTCTCCAAGTCTGTGATCTGTTGCTCAT
chr5	145115453	+	7	AAGAGCAAAAGTACGATAGCTGGAAGAAGCAAATT	AGCAA*AGTGC*GTGGC*TGGAG*AACAA*TC ||||||||| || | ||| | |||| ||||| AAGAGCAAAAGTACGATAGCTGGAAGAAGCAAATT
chr5	173887991	-	7	GAATCCGTTCTCCTTGACACGTCCCTATTGCTCCT	GA*TTGTT*CTCCA*GCCAC*GCACT*TTGCT |||| |||||| || |||| | |||||||| GAATCCGTTCTCCTTGACACGTCCCTATTGCTCCT
chr6	7632811	-	7	TAATTGTTGTTTCAAGCCATTGCATTTTGGATCAT	GA*TTGTT*CTCCA*GCCAC*GCACT*TTGCT |||||||| | ||||||| |||| ||| | | TAATTGTTGTTTCAAGCCATTGCATTTTGGATCAT
chr6	49745063	+	7	TAGCACAATAATGAAGTGGGGTGGACTAACAATTT	AGCAA*AGTGC*GTGGC*TGGAG*AACAA*TC ||||| || ||||| ||||| |||||||| TAGCACAATAATGAAGTGGGGTGGACTAACAATTT
chr6	62641478	-	7	CAATTGTGACTCAAACCCACAGTCCTTTTCCTCAT	GA*TTGTT*CTCCA*GCCAC*GCACT*TTGCT |||||| |||| || |||||| ||||| || CAATTGTGACTCAAACCCACAGTCCTTTTCCTCAT
chr6	77054593	-	7	TATTTGTTCCTTCTTGCCAGGACATTTTTTCTCAT	GA*TTGTT*CTCCA*GCCAC*GCACT*TTGCT |||||||||| | ||||| | || |||| || TATTTGTTCCTTCTTGCCAGGACATTTTTTCTCAT
chr6	145803957	+	7	AGGAACAAAATTGCCATAGAATGGAGAGACAATTA	AGCAA*AGTGC*GTGGC*TGGAG*AACAA*TC | ||||| |||| | | ||||||| |||||| AGGAACAAAATTGCCATAGAATGGAGAGACAATTA
chr7	12585794	-	7	GACACATTCCTTCAAGTCACCAGACTTTTGCTGTT	GA*TTGTT*CTCCA*GCCAC*GCACT*TTGCT ||| ||||| |||| |||| ||||||||| GACACATTCCTTCAAGTCACCAGACTTTTGCTGTT
chr7	38869012	+	7	AGGAGGAAGAGAGCAGTGGCAAGGAGACAGAATCA	AGCAA*AGTGC*GTGGC*TGGAG*AACAA*TC || ||||| ||||||||| ||||| | ||| AGGAGGAAGAGAGCAGTGGCAAGGAGACAGAATCA
chr7	68410446	+	7	ATGAGAAAAAGTGCACAAACTTGGAGAAACTATGC	AGCAA*AGTGC*GTGGC*TGGAG*AACAA*TC || ||||||||| ||||||||||| || | ATGAGAAAAAGTGCACAAACTTGGAGAAACTATGC
chr7	137569028	+	7	GAGAGCACACGTGCAATGGCTTGGTGGTACAAAAG	AGCAA*AGTGC*GTGGC*TGGAG*AACAA*TC |||| | ||||| |||||||| || ||||| GAGAGCACACGTGCAATGGCTTGGTGGTACAAAAG
chr7	154770720	+	7	AACAGCAAGTGTCCAGTGGCTGGGAGGGAATATTG	AGCAA*AGTGC*GTGGC*TGGAG*AACAA*TC |||||| || |||||||| ||||| | ||| AACAGCAAGTGTCCAGTGGCTGGGAGGGAATATTG
chr7	158415648	-	7	GACTTGTCCCCCCACCCCACCCTACAATGGCTCAT	GA*TTGTT*CTCCA*GCCAC*GCACT*TTGCT ||||||| || |||| ||||| || || ||| GACTTGTCCCCCCACCCCACCCTACAATGGCTCAT
chr8	4683350	-	7	GGAGTGGTTCTCCAAGCCGAAACCCTCTTGCTCTC	GA*TTGTT*CTCCA*GCCAC*GCACT*TTGCT | | || ||||||||||| | | |||||||| GGAGTGGTTCTCCAAGCCGAAACCCTCTTGCTCTC
chr8	6154474	-	7	CCCTTCTCACTCCACCCCACCCCACTCTTGCCCAT	GA*TTGTT*CTCCA*GCCAC*GCACT*TTGCT ||| | ||||||| ||||| ||||||||| CCCTTCTCACTCCACCCCACCCCACTCTTGCCCAT
chr8	23629584	+	7	TAGAGCAAGAGAGCAGAAGCAAGAAGGACCAACGC	AGCAA*AGTGC*GTGGC*TGGAG*AACAA*TC |||||||| |||| ||| | |||| |||| | TAGAGCAAGAGAGCAGAAGCAAGAAGGACCAACGC
chr8	78568878	-	7	GAGTTGATCGTGCATACCACCCTACTCTTGCCCTT	GA*TTGTT*CTCCA*GCCAC*GCACT*TTGCT |||||| || | ||| ||||| |||||||| GAGTTGATCGTGCATACCACCCTACTCTTGCCCTT
chr8	87065833	-	7	GAGTTGGCGCTCAAACCCAGTTCACTGTAGCTCTA	GA*TTGTT*CTCCA*GCCAC*GCACT*TTGCT |||||| |||| || ||| | |||||| ||| GAGTTGGCGCTCAAACCCAGTTCACTGTAGCTCTA
chr10	1977635	-	7	GATTTGTTTATCCCAAGCAGAGGACGATTGCTCTT	GA*TTGTT*CTCCA*GCCAC*GCACT*TTGCT ||||||||| ||| | || || || |||||| GATTTGTTTATCCCAAGCAGAGGACGATTGCTCTT
chr10	68161199	-	7	TAATTGTTGCTCTTGGGCAAGGCACAGTGGCTCCT	GA*TTGTT*CTCCA*GCCAC*GCACT*TTGCT ||||||||||| || || ||||| || ||| TAATTGTTGCTCTTGGGCAAGGCACAGTGGCTCCT
chr10	117472410	-	7	TCTTTATTATCCCAAGCAACCCCACTTTTGCTCTC	GA*TTGTT*CTCCA*GCCAC*GCACT*TTGCT ||| ||| |||||| ||| |||||||||| TCTTTATTATCCCAAGCAACCCCACTTTTGCTCTC
chr10	121371970	-	7	AGGTTGTTTTTGAATGCCACCACACTGTTGGTCTA	GA*TTGTT*CTCCA*GCCAC*GCACT*TTGCT ||||||| | |||||||| |||||||| | AGGTTGTTTTTGAATGCCACCACACTGTTGGTCTA
chr11	45052775	-	7	TATCTGTTCCTGTGGGCCATTGCAATTTTGCTGTT	GA*TTGTT*CTCCA*GCCAC*GCACT*TTGCT || ||||||| ||||| |||| ||||||| TATCTGTTCCTGTGGGCCATTGCAATTTTGCTGTT
chr12	2260709	-	7	GCACTGTTTCTCTCTGCCTCAACATTCTTGCTCCT	GA*TTGTT*CTCCA*GCCAC*GCACT*TTGCT | | |||||||| |||| || || ||||||| GCACTGTTTCTCTCTGCCTCAACATTCTTGCTCCT
chr12	5985986	+	7	AGGAGAAATTGGGTTGTTGCTTGGGGAAAAAAATC	AGCAA*AGTGC*GTGGC*TGGAG*AACAA*TC || ||| | | ||| |||||| |||| ||||| AGGAGAAATTGGGTTGTTGCTTGGGGAAAAAAATC
chr12	81957551	+	7	AAGAGCAATTGTGCCATAGCATGAATTAATACTTC	AGCAA*AGTGC*GTGGC*TGGAG*AACAA*TC |||||| ||||| | ||||| | ||| | ||| AAGAGCAATTGTGCCATAGCATGAATTAATACTTC
chr13	33194933	+	7	AACAGCAATCTTGCAGTGACTTCAAGGAAAAAGTT	AGCAA*AGTGC*GTGGC*TGGAG*AACAA*TC |||||| ||||||| ||| ||||| |||| AACAGCAATCTTGCAGTGACTTCAAGGAAAAAGTT
chr14	69674546	-	7	GAGGGGTTCCTCCAGAGCTCCCCACTCTTCCTCCT	GA*TTGTT*CTCCA*GCCAC*GCACT*TTGCT ||| |||||||||| | || ||||||| || GAGGGGTTCCTCCAGAGCTCCCCACTCTTCCTCCT
chr14	105241773	+	7	TAGAGCAAGACAGGCGTGGGCTGGGTACACAAGTC	AGCAA*AGTGC*GTGGC*TGGAG*AACAA*TC ||||||| | ||||| |||| | ||||||| TAGAGCAAGACAGGCGTGGGCTGGGTACACAAGTC
chr15	41820028	+	7	AGGATCCAAAGAGCGGAGATCTGGAGAAACAGTTC	AGCAA*AGTGC*GTGGC*TGGAG*AACAA*TC | | |||| |||| | ||||||||||| ||| AGGATCCAAAGAGCGGAGATCTGGAGAAACAGTTC
chr15	43525696	+	7	TAGAACAAAAGGGCAGAGACTTAGAGCAAAAAGAC	AGCAA*AGTGC*GTGGC*TGGAG*AACAA*TC | |||||| |||| | ||| |||||| ||| | TAGAACAAAAGGGCAGAGACTTAGAGCAAAAAGAC
chr15	87239922	+	7	AGGAAGAGTAGAAATGTGGCCTGGAGGATCAAGTC	AGCAA*AGTGC*GTGGC*TGGAG*AACAA*TC | | ||| |||||||||||||| |||||| AGGAAGAGTAGAAATGTGGCCTGGAGGATCAAGTC
chr16	51383253	+	7	GAGAAAGACAGTGCTGTGGAGAGCAGGAAGAACTC	AGCAA*AGTGC*GTGGC*TGGAG*AACAA*TC | |||||||||||| | | ||||| ||||| GAGAAAGACAGTGCTGTGGAGAGCAGGAAGAACTC
chr17	47365802	+	7	GAGATCAAGAGTCCATGGGAATAGAGAAACAAAGC	AGCAA*AGTGC*GTGGC*TGGAG*AACAA*TC | ||||||| || || || |||||||||| | GAGATCAAGAGTCCATGGGAATAGAGAAACAAAGC
chr17	66474018	-	7	AATTTACTACTTCTTGCCACATCACTCTTTCTCAT	GA*TTGTT*CTCCA*GCCAC*GCACT*TTGCT |||| |||| | ||||||| ||||||| || AATTTACTACTTCTTGCCACATCACTCTTTCTCAT
chr17	71827675	+	7	AGGAGCAAAGGTGAAGTGTCACAGAGTAAAAAGAC	AGCAA*AGTGC*GTGGC*TGGAG*AACAA*TC |||||| ||| |||| || |||||| ||| | AGGAGCAAAGGTGAAGTGTCACAGAGTAAAAAGAC
chr17	80500992	-	7	GCTTTGGTCCTCCTGCCCTCAGCACCCTTGGTCAT	GA*TTGTT*CTCCA*GCCAC*GCACT*TTGCT | |||| |||||| | || |||||| |||| | GCTTTGGTCCTCCTGCCCTCAGCACCCTTGGTCAT
chr18	2203048	+	7	AGGAGCAAGAGAGACGTGGGGAGGTGTGAGAACTC	AGCAA*AGTGC*GTGGC*TGGAG*AACAA*TC |||||||| | ||||| | || || | ||||| AGGAGCAAGAGAGACGTGGGGAGGTGTGAGAACTC
chr18	57383166	-	7	GTGTGTTCTCCCCCGGCCACTGCACTATTCCTCTT	GA*TTGTT*CTCCA*GCCAC*GCACT*TTGCT | || | || || ||||||||||||||| || GTGTGTTCTCCCCCGGCCACTGCACTATTCCTCTT
chr18	60890848	-	7	GAGTTCTTCCTCAGGGAAACCTCAGTTTTGCTCTT	GA*TTGTT*CTCCA*GCCAC*GCACT*TTGCT ||||| |||||| || ||| || ||||||| GAGTTCTTCCTCAGGGAAACCTCAGTTTTGCTCTT
chr18	68850364	-	7	GGTTTTTTTCTCCCCGCCATGGAACTCTTTCACTC	GA*TTGTT*CTCCA*GCCAC*GCACT*TTGCT | ||| ||||||| ||||| || |||||| | GGTTTTTTTCTCCCCGCCATGGAACTCTTTCACTC
chr19	34338659	+	7	AAGAGCAAAGGTCCTGAGGTGTGGACAAACCCATC	AGCAA*AGTGC*GTGGC*TGGAG*AACAA*TC |||||| || ||| || ||||| |||| ||| AAGAGCAAAGGTCCTGAGGTGTGGACAAACCCATC
chr19	42199697	+	7	GAGCGCAGCACTGCGGTGGCCTGCCCAAACACGTC	AGCAA*AGTGC*GTGGC*TGGAG*AACAA*TC ||| || |||||||||||| ||||| ||| GAGCGCAGCACTGCGGTGGCCTGCCCAAACACGTC
chr19	43475150	-	7	AAATAGTTTCTTCCCGCCCCTGCAATCTTCCTCCT	GA*TTGTT*CTCCA*GCCAC*GCACT*TTGCT ||| |||||| | |||| ||||| |||| || AAATAGTTTCTTCCCGCCCCTGCAATCTTCCTCCT
chr19	55560561	+	7	AACAACAATAGTGGGGTGGCTAAAAGGATAAACTC	AGCAA*AGTGC*GTGGC*TGGAG*AACAA*TC | |||||||| ||||||| |||| ||||| AACAACAATAGTGGGGTGGCTAAAAGGATAAACTC
chr20	40813036	+	7	AGGAGCAAAGGTGCGGAGGCGTGGAAGAGCACCAG	AGCAA*AGTGC*GTGGC*TGGAG*AACAA*TC |||||| |||||| |||||||| || || | AGGAGCAAAGGTGCGGAGGCGTGGAAGAGCACCAG
chr21	42201893	-	7	GACCTGTGTCTCCAACCTTCAGCACTTCTGCCCTT	GA*TTGTT*CTCCA*GCCAC*GCACT*TTGCT ||| ||| ||||||| | |||||||| ||| GACCTGTGTCTCCAACCTTCAGCACTTCTGCCCTT
chr22	35440221	+	7	ATGAGAAACAGGGACTTGGCTTAGAGAAAGAAGCC	AGCAA*AGTGC*GTGGC*TGGAG*AACAA*TC || ||||| | | |||||| |||||| ||| | ATGAGAAACAGGGACTTGGCTTAGAGAAAGAAGCC
chrX	72466845	-	7	AACTGGTACAACCATGCCACTGGAATATTGCTCAT	GA*TTGTT*CTCCA*GCCAC*GCACT*TTGCT ||| || | ||||||||||| | ||||||| AACTGGTACAACCATGCCACTGGAATATTGCTCAT

## Sheet: Table S5
Table S5. List of potential off-target sites by perfect match detection with the on-target B2M site.
B2M crRNA #3
chromosome	position	strand	match	off-target sequence	alignment
chr15 (on-target)	44711316	-	35	CAGACAGCAAACTCACCCAGTCTAGTGCATGCCTT	CA*ACAGC*AACTC*CCCAG*CTAGT*CATGC |||||||||||||||||||||||||||||||| CAGACAGCAAACTCACCCAGTCTAGTGCATGCCTT
chr13	50150218	-	19	CCAGGCTAGTTCATGCCTT	CCAG*CTAGT*CATGC |||||||||||||||| CCAGGCTAGTTCATGCCTT
chr2	13486439	-	18	CAGCCTAGTTCATGCCAT	CAG*CTAGT*CATGC ||||||||||||||| CAGCCTAGTTCATGCCAT
chr2	156508971	-	18	CAGCCTAGTTCATGCCTA	CAG*CTAGT*CATGC ||||||||||||||| CAGCCTAGTTCATGCCTA
chr8	59547551	+	18	ATGGCATGCACTAGGCTG	GCATG*ACTAG*CTG ||||||||||||||| ATGGCATGCACTAGGCTG
chr1	56815914	+	17	AGGGCATGCACTAGGCT	GCATG*ACTAG*CT |||||||||||||| AGGGCATGCACTAGGCT
chr1	64475848	-	17	AGCCTAGTCCATGCCCT	AG*CTAGT*CATGC |||||||||||||| AGCCTAGTCCATGCCCT
chr1	227183172	-	17	AGCCTAGTACATGCCAT	AG*CTAGT*CATGC |||||||||||||| AGCCTAGTACATGCCAT
chr4	184704468	-	17	AGCCTAGTACATGCCAT	AG*CTAGT*CATGC |||||||||||||| AGCCTAGTACATGCCAT
chr5	3191206	+	17	AAGGCATGAACTAGTCT	GCATG*ACTAG*CT |||||||||||||| AAGGCATGAACTAGTCT
chr5	76528757	-	17	AGCCTAGTGCATGCCAT	AG*CTAGT*CATGC |||||||||||||| AGCCTAGTGCATGCCAT
chr6	44915516	-	17	AGACTAGTTCATGCCAT	AG*CTAGT*CATGC |||||||||||||| AGACTAGTTCATGCCAT
chr6	116782663	+	17	ATGGCATGCACTAGACT	GCATG*ACTAG*CT |||||||||||||| ATGGCATGCACTAGACT
chr9	79350679	-	17	AGCCTAGTTCATGCCTA	AG*CTAGT*CATGC |||||||||||||| AGCCTAGTTCATGCCTA
chr10	57353140	+	17	GAGGCATGAACTAGCCT	GCATG*ACTAG*CT |||||||||||||| GAGGCATGAACTAGCCT
chr11	56014947	+	17	TAGGCATGAACTAGACT	GCATG*ACTAG*CT |||||||||||||| TAGGCATGAACTAGACT
chr11	129930086	+	17	AAGGCATGGACTAGACT	GCATG*ACTAG*CT |||||||||||||| AAGGCATGGACTAGACT
chr13	32455125	-	17	AGCCTAGTCCATGCCAT	AG*CTAGT*CATGC |||||||||||||| AGCCTAGTCCATGCCAT
chr14	82565358	-	17	AGTCTAGTCCATGCCTT	AG*CTAGT*CATGC |||||||||||||| AGTCTAGTCCATGCCTT
chr17	16886481	+	17	AAGGCATGAACTAGTCT	GCATG*ACTAG*CT |||||||||||||| AAGGCATGAACTAGTCT
chr19	48539626	-	17	AGTCTAGTTCATGCCTC	AG*CTAGT*CATGC |||||||||||||| AGTCTAGTTCATGCCTC
chr20	45273130	-	17	AGTCTAGTTCATGCCTC	AG*CTAGT*CATGC |||||||||||||| AGTCTAGTTCATGCCTC
chrX	103439757	+	17	ATGGCATGAACTAGACT	GCATG*ACTAG*CT |||||||||||||| ATGGCATGAACTAGACT
chrX	115456278	-	17	AGTCTAGTCCATGCCAT	AG*CTAGT*CATGC |||||||||||||| AGTCTAGTCCATGCCAT
chrX	147172882	+	17	ATGGCATGAACTAGTCT	GCATG*ACTAG*CT |||||||||||||| ATGGCATGAACTAGTCT
chr1	219594283	+	16	ATGGCATGAACTAGAC	GCATG*ACTAG*C ||||||||||||| ATGGCATGAACTAGAC
chr1	230636946	+	16	AAGGCATGAACTAGTC	GCATG*ACTAG*C ||||||||||||| AAGGCATGAACTAGTC
chr1	235009664	+	16	GAGGCATGAACTAGAC	GCATG*ACTAG*C ||||||||||||| GAGGCATGAACTAGAC
chr2	9097790	-	16	GGCTAGTCCATGCCTT	G*CTAGT*CATGC ||||||||||||| GGCTAGTCCATGCCTT
chr2	17593872	-	16	GGCTAGTCCATGCCTT	G*CTAGT*CATGC ||||||||||||| GGCTAGTCCATGCCTT
chr2	153833659	+	16	TAGGCATGCACTAGGC	GCATG*ACTAG*C ||||||||||||| TAGGCATGCACTAGGC
chr2	207568041	-	16	GCCTAGTCCATGCCTT	G*CTAGT*CATGC ||||||||||||| GCCTAGTCCATGCCTT
chr3	62328741	-	16	GCCTAGTACATGCCCT	G*CTAGT*CATGC ||||||||||||| GCCTAGTACATGCCCT
chr3	117518682	+	16	AAGGCATGGACTAGTC	GCATG*ACTAG*C ||||||||||||| AAGGCATGGACTAGTC
chr4	140350046	-	16	GCCTAGTTCATGCCTC	G*CTAGT*CATGC ||||||||||||| GCCTAGTTCATGCCTC
chr5	24891774	+	16	ATGGCATGGACTAGTC	GCATG*ACTAG*C ||||||||||||| ATGGCATGGACTAGTC
chr5	168345663	+	16	ATGGCATGGACTAGAC	GCATG*ACTAG*C ||||||||||||| ATGGCATGGACTAGAC
chr5	174652337	+	16	AAGGCATGGACTAGAC	GCATG*ACTAG*C ||||||||||||| AAGGCATGGACTAGAC
chr6	65320343	-	16	GTCTAGTTCATGCCAT	G*CTAGT*CATGC ||||||||||||| GTCTAGTTCATGCCAT
chr8	24076259	+	16	AGGGCATGAACTAGTC	GCATG*ACTAG*C ||||||||||||| AGGGCATGAACTAGTC
chr8	28195187	-	16	GGCTAGTGCATGCCCT	G*CTAGT*CATGC ||||||||||||| GGCTAGTGCATGCCCT
chr8	40704982	+	16	ATGGCATGAACTAGAC	GCATG*ACTAG*C ||||||||||||| ATGGCATGAACTAGAC
chr8	59314619	+	16	AAGGCATGGACTAGCC	GCATG*ACTAG*C ||||||||||||| AAGGCATGGACTAGCC
chr9	15898535	-	16	GTCTAGTCCATGCCTT	G*CTAGT*CATGC ||||||||||||| GTCTAGTCCATGCCTT
chr10	115141164	+	16	ATGGCATGTACTAGCC	GCATG*ACTAG*C ||||||||||||| ATGGCATGTACTAGCC
chr11	118081074	+	16	ATGGCATGGACTAGGC	GCATG*ACTAG*C ||||||||||||| ATGGCATGGACTAGGC
chr11	120591804	-	16	GCCTAGTCCATGCCTC	G*CTAGT*CATGC ||||||||||||| GCCTAGTCCATGCCTC
chr14	96641597	-	16	GACTAGTTCATGCCTT	G*CTAGT*CATGC ||||||||||||| GACTAGTTCATGCCTT
chr14	98008667	-	16	GTCTAGTTCATGCCTT	G*CTAGT*CATGC ||||||||||||| GTCTAGTTCATGCCTT
chr15	50316350	+	16	ATGGCATGTACTAGAC	GCATG*ACTAG*C ||||||||||||| ATGGCATGTACTAGAC
chr15	89730493	-	16	GTCTAGTGCATGCGTT	G*CTAGT*CATGC ||||||||||||| GTCTAGTGCATGCGTT
chr17	14616479	-	16	GGCTAGTCCATGCCAT	G*CTAGT*CATGC ||||||||||||| GGCTAGTCCATGCCAT
chr17	33645867	-	16	GTCTAGTACATGCCAT	G*CTAGT*CATGC ||||||||||||| GTCTAGTACATGCCAT
chr17	64776102	-	16	GGCTAGTTCATGCCTA	G*CTAGT*CATGC ||||||||||||| GGCTAGTTCATGCCTA
chr18	5638317	+	16	ATGGCATGAACTAGCC	GCATG*ACTAG*C ||||||||||||| ATGGCATGAACTAGCC
chr18	25106891	+	16	AAGGCATGTACTAGGC	GCATG*ACTAG*C ||||||||||||| AAGGCATGTACTAGGC
chr20	21662744	+	16	GAGGCATGGACTAGAC	GCATG*ACTAG*C ||||||||||||| GAGGCATGGACTAGAC
chr21	32529820	+	16	GAGGCATGGACTAGTC	GCATG*ACTAG*C ||||||||||||| GAGGCATGGACTAGTC
B2M crRNA #15
chromosome	position	strand	match	off-target sequence	alignment
chr15 (on-target)	44715639	+	35	AAGATGAGTATGCCTGCCGTGTGAACCATGTGACT	ATGAG*ATGCC*GCCGT*TGAAC*ATGTG*CT |||||||||||||||||||||||||||||||| AAGATGAGTATGCCTGCCGTGTGAACCATGTGACT
chr7	156417012	+	19	AGGATGAGCATGCCAGCCG	ATGAG*ATGCC*GCCG |||||||||||||||| AGGATGAGCATGCCAGCCG
chr1	34522766	-	18	GGCAGGCATGCTCATCCT	GGC*GGCAT*CTCAT ||||||||||||||| GGCAGGCATGCTCATCCT
chr5	150580810	+	18	AAGATGAGGATGCCTGCC	ATGAG*ATGCC*GCC ||||||||||||||| AAGATGAGGATGCCTGCC
chr9	114338500	-	18	GGCTGGCATCCTCATCTT	GGC*GGCAT*CTCAT ||||||||||||||| GGCTGGCATCCTCATCTT
chr10	19506067	+	18	AGGATGAGAATGCCTGCC	ATGAG*ATGCC*GCC ||||||||||||||| AGGATGAGAATGCCTGCC
chr12	3202649	-	18	GGCAGGCATCCTCATCTT	GGC*GGCAT*CTCAT ||||||||||||||| GGCAGGCATCCTCATCTT
chr19	49411459	-	18	GGCAGGCATCCTCATCTT	GGC*GGCAT*CTCAT ||||||||||||||| GGCAGGCATCCTCATCTT
chr1	164801098	+	17	AACATGAGAATGCCGGC	ATGAG*ATGCC*GC |||||||||||||| AACATGAGAATGCCGGC
chr2	12833350	-	17	GCTGGCATCCTCATCTC	GC*GGCAT*CTCAT |||||||||||||| GCTGGCATCCTCATCTC
chr2	130854497	-	17	GCTGGCATTCTCATCCT	GC*GGCAT*CTCAT |||||||||||||| GCTGGCATTCTCATCCT
chr3	7744697	+	17	AGGATGAGAATGCCTGC	ATGAG*ATGCC*GC |||||||||||||| AGGATGAGAATGCCTGC
chr3	192205806	+	17	AAGATGAGAATGCCAGC	ATGAG*ATGCC*GC |||||||||||||| AAGATGAGAATGCCAGC
chr4	8830610	-	17	GCAGGCATTCTCATCTT	GC*GGCAT*CTCAT |||||||||||||| GCAGGCATTCTCATCTT
chr7	53873021	+	17	AAGATGAGGATGCCAGC	ATGAG*ATGCC*GC |||||||||||||| AAGATGAGGATGCCAGC
chr7	128835428	+	17	ATGATGAGGATGCCCGC	ATGAG*ATGCC*GC |||||||||||||| ATGATGAGGATGCCCGC
chr7	137073166	-	17	GCTGGCATCCTCATCTC	GC*GGCAT*CTCAT |||||||||||||| GCTGGCATCCTCATCTC
chr8	20157172	-	17	GCTGGCATCCTCATGTT	GC*GGCAT*CTCAT |||||||||||||| GCTGGCATCCTCATGTT
chr10	46216844	-	17	GCAGGCATCCTCATCTC	GC*GGCAT*CTCAT |||||||||||||| GCAGGCATCCTCATCTC
chr11	2258476	+	17	AGGATGAGGATGCCTGC	ATGAG*ATGCC*GC |||||||||||||| AGGATGAGGATGCCTGC
chr12	56386703	-	17	GCTGGCATCCTCATCCT	GC*GGCAT*CTCAT |||||||||||||| GCTGGCATCCTCATCCT
chr13	114056317	+	17	GAGATGAGGATGCCAGC	ATGAG*ATGCC*GC |||||||||||||| GAGATGAGGATGCCAGC
chr14	69851141	-	17	GCTGGCATACTCATCTT	GC*GGCAT*CTCAT |||||||||||||| GCTGGCATACTCATCTT
chr16	25549911	-	17	GCTGGCATCCTCATCTT	GC*GGCAT*CTCAT |||||||||||||| GCTGGCATCCTCATCTT
chr20	36149351	-	17	GCAGGCATCCTCATCAT	GC*GGCAT*CTCAT |||||||||||||| GCAGGCATCCTCATCAT
chr20	55929315	+	17	AAGATGAGGATGCCAGC	ATGAG*ATGCC*GC |||||||||||||| AAGATGAGGATGCCAGC
chr21	46421287	-	17	GCTGGCATCCTCATCCT	GC*GGCAT*CTCAT |||||||||||||| GCTGGCATCCTCATCCT
chr22	29868086	-	17	GCTGGCATTCTCATGTT	GC*GGCAT*CTCAT |||||||||||||| GCTGGCATTCTCATGTT
chrX	97367350	-	17	GCTGGCATACTCATCTA	GC*GGCAT*CTCAT |||||||||||||| GCTGGCATACTCATCTA
B2M crRNA #20
chromosome	position	strand	match	off-target sequence	alignment
chr15 (on-target)	44716063	+	35	AAGGTATAGGCCTTTGTTTGTAAGTCCTGCTGTCC	GTATA*GCCTT*GTTTG*AAGTC*TGCTG*CC |||||||||||||||||||||||||||||||| AAGGTATAGGCCTTTGTTTGTAAGTCCTGCTGTCC
chr6	51797263	+	19	AAGGTATATGCCTTTGTTT	GTATA*GCCTT*GTTT |||||||||||||||| AAGGTATATGCCTTTGTTT
chr11	108782159	+	18	ATGGTATAGGCCTTGGTT	GTATA*GCCTT*GTT ||||||||||||||| ATGGTATAGGCCTTGGTT
chr13	94182092	+	18	AAGGTATATGCCTTGGTT	GTATA*GCCTT*GTT ||||||||||||||| AAGGTATATGCCTTGGTT
chr1	3273766	+	17	AGGGTATATGCCTTTGT	GTATA*GCCTT*GT |||||||||||||| AGGGTATATGCCTTTGT
chr2	66274324	+	17	AGGGTATATGCCTTTGT	GTATA*GCCTT*GT |||||||||||||| AGGGTATATGCCTTTGT
chr2	138633809	-	17	ACAAAGGCTTATACCTA	AC*AAGGC*TATAC |||||||||||||| ACAAAGGCTTATACCTA
chr2	138842675	-	17	ACTAAGGCGTATACCCT	AC*AAGGC*TATAC |||||||||||||| ACTAAGGCGTATACCCT
chr2	181896000	-	17	ACTAAGGCTTATACGTT	AC*AAGGC*TATAC |||||||||||||| ACTAAGGCTTATACGTT
chr2	228999656	+	17	ATGGTATAAGCCTTGGT	GTATA*GCCTT*GT |||||||||||||| ATGGTATAAGCCTTGGT
chr3	42694239	+	17	AGGGTATAAGCCTTGGT	GTATA*GCCTT*GT |||||||||||||| AGGGTATAAGCCTTGGT
chr5	117460118	+	17	GAGGTATATGCCTTTGT	GTATA*GCCTT*GT |||||||||||||| GAGGTATATGCCTTTGT
chr6	91807226	+	17	ATGGTATAGGCCTTCGT	GTATA*GCCTT*GT |||||||||||||| ATGGTATAGGCCTTCGT
chr8	73913065	-	17	ACCAAGGCCTATACCTC	AC*AAGGC*TATAC |||||||||||||| ACCAAGGCCTATACCTC
chr8	102949259	-	17	ACCAAGGCATATACCTA	AC*AAGGC*TATAC |||||||||||||| ACCAAGGCATATACCTA
chr11	80991944	-	17	ACGAAGGCCTATACCAT	AC*AAGGC*TATAC |||||||||||||| ACGAAGGCCTATACCAT
chr12	79326798	-	17	ACAAAGGCATATACCTC	AC*AAGGC*TATAC |||||||||||||| ACAAAGGCATATACCTC
chr14	22048056	+	17	ATGGTATAAGCCTTGGT	GTATA*GCCTT*GT |||||||||||||| ATGGTATAAGCCTTGGT
chr14	39654102	+	17	ATGGTATAAGCCTTTGT	GTATA*GCCTT*GT |||||||||||||| ATGGTATAAGCCTTTGT
chr17	31191300	-	17	ACAAAGGCATATACCTT	AC*AAGGC*TATAC |||||||||||||| ACAAAGGCATATACCTT
chr17	38355610	+	17	AGGGTATATGCCTTTGT	GTATA*GCCTT*GT |||||||||||||| AGGGTATATGCCTTTGT
chr17_KI270857v1_alt	2390558	+	17	AGGGTATATGCCTTTGT	GTATA*GCCTT*GT |||||||||||||| AGGGTATATGCCTTTGT
chr18	14168557	+	17	AAGGTATATGCCTTTGT	GTATA*GCCTT*GT |||||||||||||| AAGGTATATGCCTTTGT
chr20	55836835	+	17	TAGGTATATGCCTTTGT	GTATA*GCCTT*GT |||||||||||||| TAGGTATATGCCTTTGT
chr21	13989694	-	17	ACAAAGGCATATACCTT	AC*AAGGC*TATAC |||||||||||||| ACAAAGGCATATACCTT
chrX	37295797	-	17	ACCAAGGCTTATACCTT	AC*AAGGC*TATAC |||||||||||||| ACCAAGGCTTATACCTT
chr2	46923496	+	16	AAGGTATAGGCCTTGG	GTATA*GCCTT*G ||||||||||||| AAGGTATAGGCCTTGG
chr2	156521014	+	16	TAGGTATATGCCTTAG	GTATA*GCCTT*G ||||||||||||| TAGGTATATGCCTTAG
chr2	179466353	-	16	CTAAGGCATATACCTC	C*AAGGC*TATAC ||||||||||||| CTAAGGCATATACCTC
chr3	103922488	-	16	CCAAGGCTTATACCCT	C*AAGGC*TATAC ||||||||||||| CCAAGGCTTATACCCT
chr4	65735437	+	16	TAGGTATAGGCCTTAG	GTATA*GCCTT*G ||||||||||||| TAGGTATAGGCCTTAG
chr4	70265245	+	16	ATGGTATACGCCTTTG	GTATA*GCCTT*G ||||||||||||| ATGGTATACGCCTTTG
chr4	128187496	-	16	CCAAGGCCTATACCTC	C*AAGGC*TATAC ||||||||||||| CCAAGGCCTATACCTC
chr4	161568409	+	16	ATGGTATATGCCTTAG	GTATA*GCCTT*G ||||||||||||| ATGGTATATGCCTTAG
chr4	180464247	-	16	CAAAGGCATATACCCT	C*AAGGC*TATAC ||||||||||||| CAAAGGCATATACCCT
chr4	180694900	-	16	CAAAGGCATATACCTC	C*AAGGC*TATAC ||||||||||||| CAAAGGCATATACCTC
chr4	183772556	-	16	CTAAGGCCTATACCTT	C*AAGGC*TATAC ||||||||||||| CTAAGGCCTATACCTT
chr5	5047359	+	16	AGGGTATATGCCTTTG	GTATA*GCCTT*G ||||||||||||| AGGGTATATGCCTTTG
chr5	33108995	-	16	CCAAGGCCTATACCCT	C*AAGGC*TATAC ||||||||||||| CCAAGGCCTATACCCT
chr5	149030250	+	16	ATGGTATACGCCTTGG	GTATA*GCCTT*G ||||||||||||| ATGGTATACGCCTTGG
chr6	14024585	+	16	GAGGTATAGGCCTTAG	GTATA*GCCTT*G ||||||||||||| GAGGTATAGGCCTTAG
chr6	48117308	+	16	GAGGTATAGGCCTTAG	GTATA*GCCTT*G ||||||||||||| GAGGTATAGGCCTTAG
chr8	91004678	+	16	AAGGTATAAGCCTTGG	GTATA*GCCTT*G ||||||||||||| AAGGTATAAGCCTTGG
chr8	92416332	-	16	CTAAGGCTTATACCTA	C*AAGGC*TATAC ||||||||||||| CTAAGGCTTATACCTA
chr8	96357094	+	16	ATGGTATAGGCCTTCG	GTATA*GCCTT*G ||||||||||||| ATGGTATAGGCCTTCG
chr8	99677233	-	16	CTAAGGCCTATACCTT	C*AAGGC*TATAC ||||||||||||| CTAAGGCCTATACCTT
chr8	107118446	+	16	ATGGTATATGCCTTAG	GTATA*GCCTT*G ||||||||||||| ATGGTATATGCCTTAG
chr8	144133774	+	16	TAGGTATATGCCTTTG	GTATA*GCCTT*G ||||||||||||| TAGGTATATGCCTTTG
chr9	68641327	-	16	CAAAGGCCTATACCTC	C*AAGGC*TATAC ||||||||||||| CAAAGGCCTATACCTC
chr9	124914726	-	16	CAAAGGCATATACCTA	C*AAGGC*TATAC ||||||||||||| CAAAGGCATATACCTA
chr12	22830288	-	16	CCAAGGCATATACCTC	C*AAGGC*TATAC ||||||||||||| CCAAGGCATATACCTC
chr12	65135484	+	16	AACGTATAAGCCTTAG	GTATA*GCCTT*G ||||||||||||| AACGTATAAGCCTTAG
chr13	28159114	-	16	CAAAGGCATATACGTT	C*AAGGC*TATAC ||||||||||||| CAAAGGCATATACGTT
chr15	57017262	-	16	CAAAGGCATATACCCT	C*AAGGC*TATAC ||||||||||||| CAAAGGCATATACCCT
chr18	63624942	-	16	CCAAGGCTTATACCTT	C*AAGGC*TATAC ||||||||||||| CCAAGGCTTATACCTT
chr19	40928036	+	16	AGGGTATAAGCCTTTG	GTATA*GCCTT*G ||||||||||||| AGGGTATAAGCCTTTG
chr20	11664944	+	16	ATGGTATAAGCCTTTG	GTATA*GCCTT*G ||||||||||||| ATGGTATAAGCCTTTG
chr20	14867925	-	16	CTAAGGCTTATACCTC	C*AAGGC*TATAC ||||||||||||| CTAAGGCTTATACCTC
chr21	7808056	+	16	AAGGTATAAGCCTTTG	GTATA*GCCTT*G ||||||||||||| AAGGTATAAGCCTTTG
chr21	34438069	+	16	AAGGTATAAGCCTTTG	GTATA*GCCTT*G ||||||||||||| AAGGTATAAGCCTTTG
chrX	3851652	-	16	CAAAGGCATATACCTT	C*AAGGC*TATAC ||||||||||||| CAAAGGCATATACCTT
chrX	3890077	-	16	CAAAGGCATATACCTT	C*AAGGC*TATAC ||||||||||||| CAAAGGCATATACCTT
chrX	3928508	-	16	CAAAGGCATATACCTT	C*AAGGC*TATAC ||||||||||||| CAAAGGCATATACCTT
chrX	35638056	-	16	CCAAGGCGTATACCTT	C*AAGGC*TATAC ||||||||||||| CCAAGGCGTATACCTT
chrX	95396693	+	16	AAGGTATAAGCCTTGG	GTATA*GCCTT*G ||||||||||||| AAGGTATAAGCCTTGG
chrX	101046325	-	16	CCAAGGCATATACCTC	C*AAGGC*TATAC ||||||||||||| CCAAGGCATATACCTC
chrX	142476343	+	16	TAGGTATAAGCCTTTG	GTATA*GCCTT*G ||||||||||||| TAGGTATAAGCCTTTG

## Sheet: Table S6
Table S6. List of potential off-target sites by mismatch detection with the on-target B2M site.
B2M crRNA #3
chromosome	position	strand	mismatch	off-target sequence	alignment
chr15 (on-target)	44711316	-	0	CAGACAGCAAACTCACCCAGTCTAGTGCATGCCTT	CA*ACAGC*AACTC*CCCAG*CTAGT*CATGC |||||||||||||||||||||||||||||||| CAGACAGCAAACTCACCCAGTCTAGTGCATGCCTT
chr1	55905757	+	6	ATGGCATGAACCTGGCTGGCAGAGCTTGCAGTGAG	GCATG*ACTAG*CTGGG*GAGTT*GCTGT*TG |||||||| |||||| |||| |||| ||| | ATGGCATGAACCTGGCTGGCAGAGCTTGCAGTGAG
chr1	81528559	+	6	ATGGCATGAACCAGGGTGGCGGAGCTTGCAGTGAG	GCATG*ACTAG*CTGGG*GAGTT*GCTGT*TG |||||||| ||| ||| |||| |||| ||| | ATGGCATGAACCAGGGTGGCGGAGCTTGCAGTGAG
chr2	10731577	-	6	AGAACAGCCCACTGCCCTAGGCTAGTGAATGCCTT	CA*ACAGC*AACTC*CCCAG*CTAGT*CATGC ||||||| ||| ||| ||||||||| |||| AGAACAGCCCACTGCCCTAGGCTAGTGAATGCCTT
chr2	32234294	+	6	ATGGCATGAACTAGGGAGGTGGAGTGTGCAGTGAG	GCATG*ACTAG*CTGGG*GAGTT*GCTGT*TG |||||||||||| || ||||| ||| ||| | ATGGCATGAACTAGGGAGGTGGAGTGTGCAGTGAG
chr2	73391365	-	6	CTCACTGCAAACTCAGCCTCCCGAGTTCATGCCAT	CA*ACAGC*AACTC*CCCAG*CTAGT*CATGC | ||| ||||||||| || || ||||||||| CTCACTGCAAACTCAGCCTCCCGAGTTCATGCCAT
chr2	104074259	+	6	ATGGCATGAACTTGGGAGGCAGAGTTTGCAGTGAG	GCATG*ACTAG*CTGGG*GAGTT*GCTGT*TG ||||||||| || || ||||||||| ||| | ATGGCATGAACTTGGGAGGCAGAGTTTGCAGTGAG
chr2	141612874	-	6	CTCACTGCAAGCTCTCCCTCCCTGGTTCATGCCAT	CA*ACAGC*AACTC*CCCAG*CTAGT*CATGC | ||| |||| ||||||| ||| |||||||| CTCACTGCAAGCTCTCCCTCCCTGGTTCATGCCAT
chr2	180005488	+	6	ATGGCATGAACTAGGGAGGCGGAGCTTGCAGTGAG	GCATG*ACTAG*CTGGG*GAGTT*GCTGT*TG |||||||||||| || |||| |||| ||| | ATGGCATGAACTAGGGAGGCGGAGCTTGCAGTGAG
chr2	201098845	-	6	CTCACTGCGAACTCCGCCTCCCGAGTTCATGCCAT	CA*ACAGC*AACTC*CCCAG*CTAGT*CATGC | ||| ||||||||| || || ||||||||| CTCACTGCGAACTCCGCCTCCCGAGTTCATGCCAT
chr3	128130722	-	6	CTCACTGCAAACTCCACCTCTCGAGTTCATGCCAT	CA*ACAGC*AACTC*CCCAG*CTAGT*CATGC | ||| ||||||||| || || ||||||||| CTCACTGCAAACTCCACCTCTCGAGTTCATGCCAT
chr4	111520151	+	6	ATGGCTTGAATTAGGCTGGAAGATGGGGCTGTTTG	GCATG*ACTAG*CTGGG*GAGTT*GCTGT*TG || |||| |||||||| ||| ||||||||| ATGGCTTGAATTAGGCTGGAAGATGGGGCTGTTTG
chr4	165740156	-	6	CTCACTGCAAGCTCTGCCAAGCAAGTTCATGCCAT	CA*ACAGC*AACTC*CCCAG*CTAGT*CATGC | ||| |||| |||| ||| || ||||||||| CTCACTGCAAGCTCTGCCAAGCAAGTTCATGCCAT
chr5	68106523	+	6	ATGGCATGAACCTGGCAGGCAGAGTTTGCAGTGAG	GCATG*ACTAG*CTGGG*GAGTT*GCTGT*TG |||||||| ||| || ||||||||| ||| | ATGGCATGAACCTGGCAGGCAGAGTTTGCAGTGAG
chr5	119125636	-	6	CTCACAGCAAACTCCACCTCCCGGGTTCATGCCAT	CA*ACAGC*AACTC*CCCAG*CTAGT*CATGC | ||||||||||||| || || |||||||| CTCACAGCAAACTCCACCTCCCGGGTTCATGCCAT
chr6	53959441	-	6	CTCACTGCAAGCTCCACCTGCCAAGTTCATGCCAT	CA*ACAGC*AACTC*CCCAG*CTAGT*CATGC | ||| |||| |||| || ||| ||||||||| CTCACTGCAAGCTCCACCTGCCAAGTTCATGCCAT
chr6	128132246	-	6	CTCACTGCAAACTCCGCCTGCCGGGTTCATGCCAT	CA*ACAGC*AACTC*CCCAG*CTAGT*CATGC | ||| ||||||||| || ||| |||||||| CTCACTGCAAACTCCGCCTGCCGGGTTCATGCCAT
chr7	5538214	+	6	ATGGCATGAACTTGGGAGGTGGAGTTTGCGGTGAG	GCATG*ACTAG*CTGGG*GAGTT*GCTGT*TG ||||||||| || || ||||||||| ||| | ATGGCATGAACTTGGGAGGTGGAGTTTGCGGTGAG
chr7	66122287	+	6	ATGGCATGAACCCGGGTGGCGGAGTTTGCGGTGAG	GCATG*ACTAG*CTGGG*GAGTT*GCTGT*TG |||||||| || ||| ||||||||| ||| | ATGGCATGAACCCGGGTGGCGGAGTTTGCGGTGAG
chr8	15483727	-	6	CTCACTGCAAACTCCGCCTCCCGAGTTCATGCCAT	CA*ACAGC*AACTC*CCCAG*CTAGT*CATGC | ||| ||||||||| || || ||||||||| CTCACTGCAAACTCCGCCTCCCGAGTTCATGCCAT
chr8	33433524	+	6	ATGGCATGAACCAGAGAGGCAGAGTTTGCAGTGAG	GCATG*ACTAG*CTGGG*GAGTT*GCTGT*TG |||||||| ||| || ||||||||| ||| | ATGGCATGAACCAGAGAGGCAGAGTTTGCAGTGAG
chr8	55807000	-	6	CTCACTGCAAACTCCGCCTCCCGAGTGCATGCCAT	CA*ACAGC*AACTC*CCCAG*CTAGT*CATGC | ||| ||||||||| || || ||||||||| CTCACTGCAAACTCCGCCTCCCGAGTGCATGCCAT
chr8	114060710	-	6	CTCACTGCAAACTCTGCCTCCCAAGTTCATGCCAT	CA*ACAGC*AACTC*CCCAG*CTAGT*CATGC | ||| ||||||||| || || ||||||||| CTCACTGCAAACTCTGCCTCCCAAGTTCATGCCAT
chr9	70364532	-	6	CTCACTGCAAACTCTGCCTCCCGAGTTCATGCCAT	CA*ACAGC*AACTC*CCCAG*CTAGT*CATGC | ||| ||||||||| || || ||||||||| CTCACTGCAAACTCTGCCTCCCGAGTTCATGCCAT
chr10	25187036	-	6	CTCACTGCAAACTCCACCTCCCGAGTTCATGCCAT	CA*ACAGC*AACTC*CCCAG*CTAGT*CATGC | ||| ||||||||| || || ||||||||| CTCACTGCAAACTCCACCTCCCGAGTTCATGCCAT
chr10	35239044	-	6	CTCACTGCAAACTCCGCCTCCCAAGTTCATGCCAT	CA*ACAGC*AACTC*CCCAG*CTAGT*CATGC | ||| ||||||||| || || ||||||||| CTCACTGCAAACTCCGCCTCCCAAGTTCATGCCAT
chr10	99523946	-	6	GAGACAGCGGACTCTCCCAGCCCAGTAGAAGTCTC	CA*ACAGC*AACTC*CCCAG*CTAGT*CATGC |||||||| |||||||||||| |||| | | GAGACAGCGGACTCTCCCAGCCCAGTAGAAGTCTC
chr11	6375462	+	6	ATGGCATGAACCTGGGTGGTAGAGTTTGCAGTGAG	GCATG*ACTAG*CTGGG*GAGTT*GCTGT*TG |||||||| || ||| ||||||||| ||| | ATGGCATGAACCTGGGTGGTAGAGTTTGCAGTGAG
chr11	50238058	+	6	ATGGCATGAACTCGGGAGGTGGAGCTTGCAGTGTG	GCATG*ACTAG*CTGGG*GAGTT*GCTGT*TG ||||||||| || || |||| |||| ||||| ATGGCATGAACTCGGGAGGTGGAGCTTGCAGTGTG
chr11	72424798	+	6	ATGGCATGAACCCGGGTGGCGGAGTTTGCAGTGAG	GCATG*ACTAG*CTGGG*GAGTT*GCTGT*TG |||||||| || ||| ||||||||| ||| | ATGGCATGAACCCGGGTGGCGGAGTTTGCAGTGAG
chr12	24667899	+	6	AGGAAATGAACAAGTCCTGGAGAGTTGGCAGTGTG	GCATG*ACTAG*CTGGG*GAGTT*GCTGT*TG |||||| |||| ||||||||||| ||||| AGGAAATGAACAAGTCCTGGAGAGTTGGCAGTGTG
chr12	57623927	+	6	GAGGCATGAGCATGGCTGGGAGGGGTAGCTGTATT	GCATG*ACTAG*CTGGG*GAGTT*GCTGT*TG |||||| | ||||||||| | ||||||||| GAGGCATGAGCATGGCTGGGAGGGGTAGCTGTATT
chr12	92074466	+	6	ATGGCATGAACTAGGGAGGCAGAGCTTGCAGTAAG	GCATG*ACTAG*CTGGG*GAGTT*GCTGT*TG |||||||||||| || |||| |||| ||| | ATGGCATGAACTAGGGAGGCAGAGCTTGCAGTAAG
chr12	111623631	-	6	CTCACTGCAAACTCCGCCACCCGGGTTCATGCCAT	CA*ACAGC*AACTC*CCCAG*CTAGT*CATGC | ||| ||||||||| ||| || |||||||| CTCACTGCAAACTCCGCCACCCGGGTTCATGCCAT
chr14	24897322	+	6	ATGGCATGAACCCGGGAGGGGGAGTTTGCAGTGAG	GCATG*ACTAG*CTGGG*GAGTT*GCTGT*TG |||||||| || |||||||||||| ||| | ATGGCATGAACCCGGGAGGGGGAGTTTGCAGTGAG
chr14	62043479	-	6	CACACTGCAAACTCCGCCTCCCTGGTTCACGCCAT	CA*ACAGC*AACTC*CCCAG*CTAGT*CATGC ||||| ||||||||| || ||| ||||| || CACACTGCAAACTCCGCCTCCCTGGTTCACGCCAT
chr14	71927729	-	6	CTCACTGCAAACTCCGCCTCCCTGGTTCATGCCAT	CA*ACAGC*AACTC*CCCAG*CTAGT*CATGC | ||| ||||||||| || ||| |||||||| CTCACTGCAAACTCCGCCTCCCTGGTTCATGCCAT
chr14	88120663	+	6	ATGGCGTGAACCCGGCAGGTGGAGTTTGCAGTGTG	GCATG*ACTAG*CTGGG*GAGTT*GCTGT*TG || ||||| ||| || ||||||||| ||||| ATGGCGTGAACCCGGCAGGTGGAGTTTGCAGTGTG
chr16	3131348	+	6	ATGGCATGAACTCGGGAGGCGGAGTTTGCAGTGAG	GCATG*ACTAG*CTGGG*GAGTT*GCTGT*TG ||||||||| || || ||||||||| ||| | ATGGCATGAACTCGGGAGGCGGAGTTTGCAGTGAG
chr16	23747843	+	6	ATGGCATGAACCAGGCAGGTGGAGCTTGCAGTGAG	GCATG*ACTAG*CTGGG*GAGTT*GCTGT*TG |||||||| |||| || |||| |||| ||| | ATGGCATGAACCAGGCAGGTGGAGCTTGCAGTGAG
chr16	49728289	-	6	CATCTAGGAAACTATCCCAGGCTGGGTCATGCCTT	CA*ACAGC*AACTC*CCCAG*CTAGT*CATGC ||| || ||||| ||||||||| | |||||| CATCTAGGAAACTATCCCAGGCTGGGTCATGCCTT
chr17	4848432	-	6	CTCACTGCAAACTCCGCCTGCCAGGTTCATGCCAT	CA*ACAGC*AACTC*CCCAG*CTAGT*CATGC | ||| ||||||||| || ||| |||||||| CTCACTGCAAACTCCGCCTGCCAGGTTCATGCCAT
chr17	7605984	-	6	CAAACCCTCAGCTCTCCCAACCTATTACATGCCTC	CA*ACAGC*AACTC*CCCAG*CTAGT*CATGC ||||| || |||||||| |||| ||||||| CAAACCCTCAGCTCTCCCAACCTATTACATGCCTC
chr17	61620402	-	6	CTCACTGCAAGCTCCCCCACCCGGGTTCATGCCAT	CA*ACAGC*AACTC*CCCAG*CTAGT*CATGC | ||| |||| |||||||| || |||||||| CTCACTGCAAGCTCCCCCACCCGGGTTCATGCCAT
chr17	77321471	-	6	CTCACTGCAAGCTCCGCCTCCCTAGTTCATGCCAT	CA*ACAGC*AACTC*CCCAG*CTAGT*CATGC | ||| |||| |||| || |||||||||||| CTCACTGCAAGCTCCGCCTCCCTAGTTCATGCCAT
chr18	13397215	-	6	CTCACTGCAAGCTCCGCCTGCCTGGTTCATGCCAT	CA*ACAGC*AACTC*CCCAG*CTAGT*CATGC | ||| |||| |||| || |||| |||||||| CTCACTGCAAGCTCCGCCTGCCTGGTTCATGCCAT
chr19	35684641	+	6	ATGGCATGAACTAGGGAGGCAGAGCTTGCAGTGAG	GCATG*ACTAG*CTGGG*GAGTT*GCTGT*TG |||||||||||| || |||| |||| ||| | ATGGCATGAACTAGGGAGGCAGAGCTTGCAGTGAG
chr22	17750740	+	6	ATGGCATGAACTTGGGAGGGAGAGGTTGCAGTAAG	GCATG*ACTAG*CTGGG*GAGTT*GCTGT*TG ||||||||| || ||||||| |||| ||| | ATGGCATGAACTTGGGAGGGAGAGGTTGCAGTAAG
chr22	49834875	-	6	CTCACAGCAAACTCCACCTCCCAGGTTCATGCCAT	CA*ACAGC*AACTC*CCCAG*CTAGT*CATGC | ||||||||||||| || || |||||||| CTCACAGCAAACTCCACCTCCCAGGTTCATGCCAT
chrX	33950432	-	6	CTCACTGCAAACTCCGCCACCCTGGTTCAAGCCAT	CA*ACAGC*AACTC*CCCAG*CTAGT*CATGC | ||| ||||||||| ||| ||| ||||| || CTCACTGCAAACTCCGCCACCCTGGTTCAAGCCAT
chrX	105341843	+	6	ATGGCATGAACCTGGGAGGCGGAGTTTGCTGTGAG	GCATG*ACTAG*CTGGG*GAGTT*GCTGT*TG |||||||| || || ||||||||||||| | ATGGCATGAACCTGGGAGGCGGAGTTTGCTGTGAG
B2M crRNA #15
chromosome	position	strand	mismatch	off-target sequence	alignment
chr15 (on-target)	44715639	+	0	AAGATGAGTATGCCTGCCGTGTGAACCATGTGACT	ATGAG*ATGCC*GCCGT*TGAAC*ATGTG*CT |||||||||||||||||||||||||||||||| AAGATGAGTATGCCTGCCGTGTGAACCATGTGACT
chr4	179046068	-	5	AGCCAAATCCTTCATACGACCAGCTTCCTCATCTC	AG*CACAT*GTTCA*ACGGC*GGCAT*CTCAT ||||| ||| |||||||| || || ||||||| AGCCAAATCCTTCATACGACCAGCTTCCTCATCTC
chr5	114304923	+	6	AGGATGACTCTGCCTGCCATTTGACCACTGGGCCT	ATGAG*ATGCC*GCCGT*TGAAC*ATGTG*CT |||| | |||||||| ||||| || || |||| AGGATGACTCTGCCTGCCATTTGACCACTGGGCCT
chr17	74688111	-	6	AGGCACAGAGTGCTCACAGCTGGCAGGCTCTTCTC	AG*CACAT*GTTCA*ACGGC*GGCAT*CTCAT ||||||| ||| | ||| ||||||| |||| | AGGCACAGAGTGCTCACAGCTGGCAGGCTCTTCTC
chr1	34522749	-	7	TGCCCCAAAATTTATGAGGCAGGCATGCTCATCCT	AG*CACAT*GTTCA*ACGGC*GGCAT*CTCAT ||| || | || || ||||||||||||||| TGCCCCAAAATTTATGAGGCAGGCATGCTCATCCT
chr1	37558787	-	7	AGCCACATTGATAAAAGGACATGCCTTTTCATCTA	AG*CACAT*GTTCA*ACGGC*GGCAT*CTCAT |||||||||| | ||| | || || || |||| AGCCACATTGATAAAAGGACATGCCTTTTCATCTA
chr1	204243664	+	7	AACATCAGGGCGTTTACAGTCTGAACCATGTGGCT	ATGAG*ATGCC*GCCGT*TGAAC*ATGTG*CT || ||| | | | ||||||||||||||||| AACATCAGGGCGTTTACAGTCTGAACCATGTGGCT
chr2	53882259	+	7	AAGAGGAACATGTCTACAGTGTTTACCATGTGCCT	ATGAG*ATGCC*GCCGT*TGAAC*ATGTG*CT | || |||| || | |||| ||||||||||| AAGAGGAACATGTCTACAGTGTTTACCATGTGCCT
chr2	176101566	+	7	AACATGCCTAGGCCAGGCCTATGAACCCTGTAACT	ATGAG*ATGCC*GCCGT*TGAAC*ATGTG*CT ||| || ||||| | |||||||| ||| ||| AACATGCCTAGGCCAGGCCTATGAACCCTGTAACT
chr2	237634652	+	7	ATGATGATCTTGCCAGCTGTGTAAATAATGTCAAT	ATGAG*ATGCC*GCCGT*TGAAC*ATGTG*CT |||| | ||||||| |||| || ||||| | | ATGATGATCTTGCCAGCTGTGTAAATAATGTCAAT
chr3	11333228	-	7	AGACACCTACTTCGAACAGAGGGCATGCTCTGCTA	AG*CACAT*GTTCA*ACGGC*GGCAT*CTCAT |||||| || ||| ||| | |||||||||| AGACACCTACTTCGAACAGAGGGCATGCTCTGCTA
chr3	62263333	+	7	ATGATGAGCCTCCAGGCCTTTTGGTCCATGTGCTT	ATGAG*ATGCC*GCCGT*TGAAC*ATGTG*CT |||||| | | |||| |||| |||||||| | ATGATGAGCCTCCAGGCCTTTTGGTCCATGTGCTT
chr4	27675783	+	7	AACAGGAGTAAGCCTGACGTGTAAACAGAGTGTCA	ATGAG*ATGCC*GCCGT*TGAAC*ATGTG*CT | ||||| ||||| ||||| |||| ||||| AACAGGAGTAAGCCTGACGTGTAAACAGAGTGTCA
chr4	34680520	+	7	GAGATGAGTCTTCCTTCCATGTGAACCACTTGTCA	ATGAG*ATGCC*GCCGT*TGAAC*ATGTG*CT |||||| | ||| || ||||||||| |||| GAGATGAGTCTTCCTTCCATGTGAACCACTTGTCA
chr4	146257763	+	7	AGGATGAGAAGGCCAGCAGCCTGAGCTCTGAGCCC	ATGAG*ATGCC*GCCGT*TGAAC*ATGTG*CT ||||||| |||||| | |||| || || ||| AGGATGAGAAGGCCAGCAGCCTGAGCTCTGAGCCC
chr5	60355801	-	7	AACCATATCATTCAAAAGGTCTTCATCCTCATCAT	AG*CACAT*GTTCA*ACGGC*GGCAT*CTCAT | ||| ||| |||||| || | ||||||||| AACCATATCATTCAAAAGGTCTTCATCCTCATCAT
chr5	159222128	+	7	ATGATTAGAATGGCGGTTGTTTAAAAAATGTGTCC	ATGAG*ATGCC*GCCGT*TGAAC*ATGTG*CT || |||||| ||| |||| || |||||||| ATGATTAGAATGGCGGTTGTTTAAAAAATGTGTCC
chr5	173738613	-	7	GGTCAGATAGTTCATTTGGCAAGCATGGTCCTGTT	AG*CACAT*GTTCA*ACGGC*GGCAT*CTCAT |||| ||||||||| |||| ||||| || | GGTCAGATAGTTCATTTGGCAAGCATGGTCCTGTT
chr6	71673948	-	7	AATCACATAGTTCATTCTTCTGGCAACCACCTCCT	AG*CACAT*GTTCA*ACGGC*GGCAT*CTCAT | ||||||||||||| | |||||| || | | AATCACATAGTTCATTCTTCTGGCAACCACCTCCT
chr6	130484220	+	7	AAGATGAGCATGCTGGCCTCATGTACCCAGTCACT	ATGAG*ATGCC*GCCGT*TGAAC*ATGTG*CT |||||||||| |||| ||| ||| || ||| AAGATGAGCATGCTGGCCTCATGTACCCAGTCACT
chr7	115583192	-	7	AGCCAAATTGGTCTTTCTGCTGTCATACTCAACAT	AG*CACAT*GTTCA*ACGGC*GGCAT*CTCAT ||||| |||| || | | |||| |||||||| AGCCAAATTGGTCTTTCTGCTGTCATACTCAACAT
chr7	133671591	+	7	AGGATGGATTTGGCTGCCGTATGAAGAATGTGCTG	ATGAG*ATGCC*GCCGT*TGAAC*ATGTG*CT ||| | || |||||||||||| ||||||| AGGATGGATTTGGCTGCCGTATGAAGAATGTGCTG
chr7	137300033	+	7	ATGAAGTGGCTGCCCGCCATGGGAGCAATGTCACT	ATGAG*ATGCC*GCCGT*TGAAC*ATGTG*CT | | || |||||||| || || |||||| ||| ATGAAGTGGCTGCCCGCCATGGGAGCAATGTCACT
chr8	34553084	+	7	GAGCTCAGGTTTCCAGCCTTCTGAACTATGAGAAT	ATGAG*ATGCC*GCCGT*TGAAC*ATGTG*CT | ||| | |||||| ||||||||||| || | GAGCTCAGGTTTCCAGCCTTCTGAACTATGAGAAT
chr9	37668199	+	7	AGGATGAGAATGCCATCTGCAGGACTCCTGTGCCT	ATGAG*ATGCC*GCCGT*TGAAC*ATGTG*CT |||||||||||| | | | || | ||||||| AGGATGAGAATGCCATCTGCAGGACTCCTGTGCCT
chr9	94871433	-	7	TGACACATACCTCAAGCCAATGGCATGCTCATCTT	AG*CACAT*GTTCA*ACGGC*GGCAT*CTCAT |||||||| |||| | |||||||||||| TGACACATACCTCAAGCCAATGGCATGCTCATCTT
chr10	22893358	-	7	AGGCACCTCTTTTCATCAGCAGGAATGCTCATGTT	AG*CACAT*GTTCA*ACGGC*GGCAT*CTCAT |||||| || || | | ||||| |||||||| AGGCACCTCTTTTCATCAGCAGGAATGCTCATGTT
chr11	64071001	-	7	ACCTCCACAGTTCACAGAGCGGCCATACTCATCTC	AG*CACAT*GTTCA*ACGGC*GGCAT*CTCAT | | || |||||||| |||| ||||||||| ACCTCCACAGTTCACAGAGCGGCCATACTCATCTC
chr11	76356428	+	7	AGGAAGAGTATGCCTGCTGTGAGATATGTGAGGCT	ATGAG*ATGCC*GCCGT*TGAAC*ATGTG*CT | |||||||||||| ||| || | || |||| AGGAAGAGTATGCCTGCTGTGAGATATGTGAGGCT
chr11	96803444	-	7	ATTCACATATTTCATAGAGCAGGGATTATAATCAT	AG*CACAT*GTTCA*ACGGC*GGCAT*CTCAT | ||||||| |||||| ||||| ||| | || ATTCACATATTTCATAGAGCAGGGATTATAATCAT
chr12	51685032	+	7	AGGATGAGGAAGCCAGCAGTGGCAACTTGGTGAAT	ATGAG*ATGCC*GCCGT*TGAAC*ATGTG*CT ||||||| |||||| ||| |||| |||| | AGGATGAGGAAGCCAGCAGTGGCAACTTGGTGAAT
chr12	78012336	-	7	AGTAACATCCTTCACACAGATGGCATTTTGACCTT	AG*CACAT*GTTCA*ACGGC*GGCAT*CTCAT ||| ||||| ||||||| | ||||||| | | AGTAACATCCTTCACACAGATGGCATTTTGACCTT
chr14	26004553	-	7	TGGCATATCACACACATGGCTGGCATATTCATGTT	AG*CACAT*GTTCA*ACGGC*GGCAT*CTCAT |||| ||| |||| |||||||||| |||| TGGCATATCACACACATGGCTGGCATATTCATGTT
chr14	74468964	+	7	AGGATTGGTATCTCTGCAGTGTGAAGTGTGTGTCT	ATGAG*ATGCC*GCCGT*TGAAC*ATGTG*CT || |||| |||| ||||||| | ||||||| AGGATTGGTATCTCTGCAGTGTGAAGTGTGTGTCT
chr16	6103195	+	7	ATGAAGAGGAGGCTTGGGGTCTGAACCCTGTGGGT	ATGAG*ATGCC*GCCGT*TGAAC*ATGTG*CT | ||||| || || ||||||||| ||||| | ATGAAGAGGAGGCTTGGGGTCTGAACCCTGTGGGT
chr16	51549604	-	7	AGCCATGTAAATCATACAGCTGGGATTTTCATCCT	AG*CACAT*GTTCA*ACGGC*GGCAT*CTCAT ||||| || |||||| ||||| ||| |||| AGCCATGTAAATCATACAGCTGGGATTTTCATCCT
chr16	70807932	+	7	AGGATCAGGATGCCCTTGGTCTCACCCAGGTGGCT	ATGAG*ATGCC*GCCGT*TGAAC*ATGTG*CT || ||||||||| |||| | ||| |||||| AGGATCAGGATGCCCTTGGTCTCACCCAGGTGGCT
chr17	18128911	+	7	AGGATGTGCCTGCCAGCTGTGATGACCATGGGGCT	ATGAG*ATGCC*GCCGT*TGAAC*ATGTG*CT ||| || ||||||| ||| |||||| |||| AGGATGTGCCTGCCAGCTGTGATGACCATGGGGCT
chr17	46013789	-	7	AGCAAGATTTTTCAGATGCTGTGCATACTCATCAT	AG*CACAT*GTTCA*ACGGC*GGCAT*CTCAT ||| | ||| |||||| | | |||||||||| AGCAAGATTTTTCAGATGCTGTGCATACTCATCAT
chr20	35334455	-	7	ATCCACACTGTTCCTCTGCCTGGCATTCTCTTCTT	AG*CACAT*GTTCA*ACGGC*GGCAT*CTCAT | ||||| ||||| | | ||||||||||| | ATCCACACTGTTCCTCTGCCTGGCATTCTCTTCTT
chr22	27287862	+	7	AGGATTTGCATGCCATCTATTTGAATCCTGTGCCT	ATGAG*ATGCC*GCCGT*TGAAC*ATGTG*CT || |||||||| | |||||| | ||||||| AGGATTTGCATGCCATCTATTTGAATCCTGTGCCT
chrX	40062252	+	7	AACTTGAGCATGGCAGCTGTGTGGACTGGGAGGCT	ATGAG*ATGCC*GCCGT*TGAAC*ATGTG*CT |||||||| |||| ||||| ||| | |||| AACTTGAGCATGGCAGCTGTGTGGACTGGGAGGCT
B2M crRNA #20
chromosome	position	strand	mismatch	off-target sequence	alignment
chr15 (on-target)	44716063	+	0	AAGGTATAGGCCTTTGTTTGTAAGTCCTGCTGTCC	GTATA*GCCTT*GTTTG*AAGTC*TGCTG*CC |||||||||||||||||||||||||||||||| AAGGTATAGGCCTTTGTTTGTAAGTCCTGCTGTCC
chr3	56356023	-	6	GGTCAGCAGGGCTAGAAAACCAAGGCCATTAGCTC	GG*CAGCA*GACTT*CAAAC*AAGGC*TATAC _x000D_|||||||||| || | ||||||||||| || _x000D_GGTCAGCAGGGCTAGAAAACCAAGGCCATTAGCTC
chr3	103922469	-	6	GGTCTCCATGAAAAACAACCCAAGGCTTATACCCT	GG*CAGCA*GACTT*CAAAC*AAGGC*TATAC _x000D_|||| ||||| |||| ||||||||||||| _x000D_GGTCTCCATGAAAAACAACCCAAGGCTTATACCCT
chr6	14024585	+	6	GAGGTATAGGCCTTAGATGGGAGGCCATGGGGACC	GTATA*GCCTT*GTTTG*AAGTC*TGCTG*CC ||||||||||||| | ||| | |||| |||| GAGGTATAGGCCTTAGATGGGAGGCCATGGGGACC
chr1	5243361	+	7	ATGGAAGATCCCTGTGTTTGCAAGACTAACTGGCC	GTATA*GCCTT*GTTTG*AAGTC*TGCTG*CC | | || ||| |||||||||| || |||||| ATGGAAGATCCCTGTGTTTGCAAGACTAACTGGCC
chr1	11738944	+	7	AGGGTTTAAGTCTTGGTCTGCATGCCCTGCTGGTT	GTATA*GCCTT*GTTTG*AAGTC*TGCTG*CC || |||| |||||| |||| | |||||||| AGGGTTTAAGTCTTGGTCTGCATGCCCTGCTGGTT
chr1	51855159	+	7	ATGGTTTATGATTTTGTCTGTAACTTCTGCTATCC	GTATA*GCCTT*GTTTG*AAGTC*TGCTG*CC || |||| ||||| ||||| | ||||| ||| ATGGTTTATGATTTTGTCTGTAACTTCTGCTATCC
chr1	168396242	+	7	AAGATATCTGACTTGATTTGTAAGTAATTTTGACC	GTATA*GCCTT*GTTTG*AAGTC*TGCTG*CC ||| || |||| ||||||||| || ||||| AAGATATCTGACTTGATTTGTAAGTAATTTTGACC
chr1	235807650	+	7	ATGGTATATGCATTAATTTGAAAGACCAGTCTACC	GTATA*GCCTT*GTTTG*AAGTC*TGCTG*CC |||||||| ||| |||||||| || | ||| ATGGTATATGCATTAATTTGAAAGACCAGTCTACC
chr2	37397360	+	7	AGGGAATAGGCCTGTGCTTTAAAGTCAGACAGGCC	GTATA*GCCTT*GTTTG*AAGTC*TGCTG*CC | |||||||| || || ||||||| | |||| AGGGAATAGGCCTGTGCTTTAAAGTCAGACAGGCC
chr2	185232725	-	7	AGGCAGCAGGAGTTTAAAAACAATACAAATACCTT	GG*CAGCA*GACTT*CAAAC*AAGGC*TATAC |||||||||| ||| ||| ||| || |||| AGGCAGCAGGAGTTTAAAAACAATACAAATACCTT
chr2	238840747	+	7	AAGGTTTAAGCCTTTTTTTGCAGTTCTTTTTGCCT	GTATA*GCCTT*GTTTG*AAGTC*TGCTG*CC || ||||||||| |||||| |||| |||| AAGGTTTAAGCCTTTTTTTGCAGTTCTTTTTGCCT
chr2	241363615	+	7	ATGGGATAGACCATCGCCTGGAAGGCAGGCTGGCC	GTATA*GCCTT*GTTTG*AAGTC*TGCTG*CC | |||| || ||| |||||| || ||||||| ATGGGATAGACCATCGCCTGGAAGGCAGGCTGGCC
chr3	98276278	-	7	GGCCTGCATGAGTTTGGAGCACAGGCATATAACTC	GG*CAGCA*GACTT*CAAAC*AAGGC*TATAC |||| |||||| ||| | || ||||||||| GGCCTGCATGAGTTTGGAGCACAGGCATATAACTC
chr3	123618467	+	7	AGGGCATAGCCCTTTATGAGCAGCTCCTGCTGACC	GTATA*GCCTT*GTTTG*AAGTC*TGCTG*CC | |||| ||||| | ||| ||||||||||| AGGGCATAGCCCTTTATGAGCAGCTCCTGCTGACC
chr3	151948379	+	7	AGGGTTTAGGGACTCGTTTTTAAGTCTTTCTTCCC	GTATA*GCCTT*GTTTG*AAGTC*TGCTG*CC || |||| |||||| |||||||| || ||| AGGGTTTAGGGACTCGTTTTTAAGTCTTTCTTCCC
chr4	57466572	-	7	AGAGAGCAGGACTTTCATACGAAGCTTTATCTCTT	GG*CAGCA*GACTT*CAAAC*AAGGC*TATAC || ||||||||||||| |||||| |||| AGAGAGCAGGACTTTCATACGAAGCTTTATCTCTT
chr5	37005653	+	7	AGGGTATAAGCTTTGAATTGGAAGTAGTCCTGTAA	GTATA*GCCTT*GTTTG*AAGTC*TGCTG*CC |||||||| ||| |||||||| || |||| AGGGTATAAGCTTTGAATTGGAAGTAGTCCTGTAA
chr5	155212760	+	7	TAGGTCTATGCCTTGGTTTCTCCATCTTGCTTGCT	GTATA*GCCTT*GTTTG*AAGTC*TGCTG*CC || ||||||||||||| | ||||||| || TAGGTCTATGCCTTGGTTTCTCCATCTTGCTTGCT
chr6	11485193	+	7	AACGTAAAAGCCTTGGTTAGAATGTTTTGCTTTGG	GTATA*GCCTT*GTTTG*AAGTC*TGCTG*CC_x000D_ ||| ||||||||||| ||| || ||||| | _x000D_AACGTAAAAGCCTTGGTTAGAATGTTTTGCTTTGG
chr6	27696667	+	7	AGGAAATATGCCTTGTTTTGGAAGCCATGAAGAGC	GTATA*GCCTT*GTTTG*AAGTC*TGCTG*CC |||||||||| |||||||| |||| || | AGGAAATATGCCTTGTTTTGGAAGCCATGAAGAGC
chr7	105779514	+	7	ATGGGATAATCCTTCGTTAATCAGTCATTCTGTCA	GTATA*GCCTT*GTTTG*AAGTC*TGCTG*CC | |||| |||||||| | |||||| ||||| ATGGGATAATCCTTCGTTAATCAGTCATTCTGTCA
chr8	15927348	+	7	ATGTTATAAGCAATAGTTTCAAGGTCTTTCTCTCC	GTATA*GCCTT*GTTTG*AAGTC*TGCTG*CC ||||||| |||||| || ||||| || ||| ATGTTATAAGCAATAGTTTCAAGGTCTTTCTCTCC
chr8	99394646	+	7	ATGTTATAAACCTTAATTTGGAATTCTTGATGAAA	GTATA*GCCTT*GTTTG*AAGTC*TGCTG*CC ||||| ||||| ||||||| ||||| ||| ATGTTATAAACCTTAATTTGGAATTCTTGATGAAA
chr8	122796700	+	7	ATGGGAGAGGCCTTAGTTTAAAAGTATTTCTTTCT	GTATA*GCCTT*GTTTG*AAGTC*TGCTG*CC | | |||||||||||| ||||| || || || ATGGGAGAGGCCTTAGTTTAAAAGTATTTCTTTCT
chr9	24942901	-	7	GGCCTGCGACAAATCCAAACAAAAGCCAATACGTT	GG*CAGCA*GACTT*CAAAC*AAGGC*TATAC |||| || | | |||||||||| ||| |||| GGCCTGCGACAAATCCAAACAAAAGCCAATACGTT
chr10	86291958	-	7	GGCCAGTCTGATTCTCAAGCCAGGGCCTATTCCTC	GG*CAGCA*GACTT*CAAAC*AAGGC*TATAC |||||| ||| | |||| ||| ||||||| | GGCCAGTCTGATTCTCAAGCCAGGGCCTATTCCTC
chr11	45186684	+	7	AGGGTGCATGGCTTGTTTTAAAAGTCTGGTTGCCC	GTATA*GCCTT*GTTTG*AAGTC*TGCTG*CC || ||| |||| ||| ||||||| | ||||| AGGGTGCATGGCTTGTTTTAAAAGTCTGGTTGCCC
chr11	77513356	+	7	ATGGAATATGAATTTGATTAATAGTCTTTCTGGCC	GTATA*GCCTT*GTTTG*AAGTC*TGCTG*CC | ||||| |||| || | |||||| |||||| ATGGAATATGAATTTGATTAATAGTCTTTCTGGCC
chr11	94202882	+	7	TAGCTCTCAGCCTAAGTTTGTCAGTCTGGCTTTCC	GTATA*GCCTT*GTTTG*AAGTC*TGCTG*CC | | ||||| ||||||| ||||| ||| ||| TAGCTCTCAGCCTAAGTTTGTCAGTCTGGCTTTCC
chr11	125622254	-	7	GGGCACTTAGCCTTCCAAACCAATTTATATACCAT	GG*CAGCA*GACTT*CAAAC*AAGGC*TATAC ||||| || |||||||||||| |||||| GGGCACTTAGCCTTCCAAACCAATTTATATACCAT
chr12	33967573	-	7	GGCCAGCAGGACTTCCTAGAAAGTGCAGAGACCTC	GG*CAGCA*GACTT*CAAAC*AAGGC*TATAC |||||||||||||||| | || ||| | || GGCCAGCAGGACTTCCTAGAAAGTGCAGAGACCTC
chr12	116594725	+	7	GAGGGATTGGCTTGCATTTGAAAGGCATGCTCTCC	GTATA*GCCTT*GTTTG*AAGTC*TGCTG*CC | || ||| | | |||||||| |||||| ||| GAGGGATTGGCTTGCATTTGAAAGGCATGCTCTCC
chr13	48239802	-	7	GGAACGCAGGACTGGCAAATTATAGCCTATATCTT	GG*CAGCA*GACTT*CAAAC*AAGGC*TATAC ||| |||||||| ||||| || ||||||| GGAACGCAGGACTGGCAAATTATAGCCTATATCTT
chr13	107485459	-	7	GGACAGCAACACATTTTAAACAAGGACTCTACCTT	GG*CAGCA*GACTT*CAAAC*AAGGC*TATAC ||||||||| || || || ||||| || ||| GGACAGCAACACATTTTAAACAAGGACTCTACCTT
chr14	65301566	-	7	GGCCAGGAAGACTCTCCAACCTCTGTTTATACCTA	GG*CAGCA*GACTT*CAAAC*AAGGC*TATAC |||||| |||||| || |||| | |||||| GGCCAGGAAGACTCTCCAACCTCTGTTTATACCTA
chr14	72498663	+	7	ATGGTATGGGCCAATGGTTCTAAGCCATGCTGTGC	GTATA*GCCTT*GTTTG*AAGTC*TGCTG*CC |||| |||| || || |||| |||||||| | ATGGTATGGGCCAATGGTTCTAAGCCATGCTGTGC
chr14	72768833	-	7	GGACAAAAAGACTTGCAAAAAAAAGAAAATATCTT	GG*CAGCA*GACTT*CAAAC*AAGGC*TATAC ||||| |||||||||||| ||| | | ||| GGACAAAAAGACTTGCAAAAAAAAGAAAATATCTT
chr15	25244613	+	7	AGGGTGTCCTCCTGAGATGGGAAGTCCTGCTGTCG	GTATA*GCCTT*GTTTG*AAGTC*TGCTG*CC || | | ||| || | ||||||||||||||| AGGGTGTCCTCCTGAGATGGGAAGTCCTGCTGTCG
chr15	36516313	-	7	GGTCAGCATCACTGCCAAACAAATGCCTGGGTCTA	GG*CAGCA*GACTT*CAAAC*AAGGC*TATAC ||||||||| ||| ||||||||| |||| GGTCAGCATCACTGCCAAACAAATGCCTGGGTCTA
chr15	87680715	-	7	GTCCACCAGGAATTCTGAACCAAGGCCCATCCCTT	GG*CAGCA*GACTT*CAAAC*AAGGC*TATAC | ||| ||||| ||| |||||||||| || | GTCCACCAGGAATTCTGAACCAAGGCCCATCCCTT
chr15	90640982	+	7	AGGGAATATGGATTAGTTTGCAAGTCAGGTTTTGC	GTATA*GCCTT*GTTTG*AAGTC*TGCTG*CC | ||||| ||||||||||||||| | | | | AGGGAATATGGATTAGTTTGCAAGTCAGGTTTTGC
chr16	16134046	+	7	AACAAATAGGGCTTTGTTGGAAATTCCTTCTGCCT	GTATA*GCCTT*GTTTG*AAGTC*TGCTG*CC ||||| ||||||| |||| |||| ||||| AACAAATAGGGCTTTGTTGGAAATTCCTTCTGCCT
chr17	58530818	-	7	GGTCACCAAGACTTCCTGGCCAAGGCTTGGGCCTC	GG*CAGCA*GACTT*CAAAC*AAGGC*TATAC ||||| |||||||||| ||||||||| | GGTCACCAAGACTTCCTGGCCAAGGCTTGGGCCTC
chr21	40087343	-	7	GGCCAACATGACCTACTCAATAAGGGCAATACCTA	GG*CAGCA*GACTT*CAAAC*AAGGC*TATAC ||||| |||||| ||| | ||||| | |||| GGCCAACATGACCTACTCAATAAGGGCAATACCTA
chr22	29633728	-	7	AGAAAGCATGACTTTTAAAAAAAGACTTATTTCCT	GG*CAGCA*GACTT*CAAAC*AAGGC*TATAC || ||||||||||| ||| |||| ||||| AGAAAGCATGACTTTTAAAAAAAGACTTATTTCCT
chrX	32903472	+	7	AACGTTAAAGCATTGGTTTCCAAGCCTAGCTGAGC	GTATA*GCCTT*GTTTG*AAGTC*TGCTG*CC || |||| ||||||| |||| || ||||| | AACGTTAAAGCATTGGTTTCCAAGCCTAGCTGAGC

## Sheet: Table S7
Table S7. On-target editing at TRAC and B2M sites in Jurkat cells
	Distance from PAM		Deletion lengths
	Average(bp)	Median(bp)	Average (bp)	Median(bp)	Minimum (bp)	Maximum(bp)
TRAC crRNA #3	1027.48	369	6991.17	2280	251	88724
TRAC crRNA #5	769.065	222	4689.26	2346	145	66682
TRAC crRNA #9	3331.92	2133.5	3020.53	1825	197	28382
B2M crRNA #3	1316.87	341	4320.98	2727	61	30518
B2M crRNA #15	477.598	312	1918.05	1480	167	6281
B2M crRNA #20	508.276	259	1820.12	1609.5	65	5453

## Sheet: Table S8
Table S8. Number of primary T cells following electroporation (mean ± SEM, n = 3)
TRAC
	1	2	3
no crRNA	32400000	28200000	21600000
TRAC crRNA #5	31800000	17500000	24000000
B2M
	1	2	3
no crRNA	32400000	28200000	21600000
B2M crRNA #3	23800000	20800000	17600000

## Sheet: Table S9
Table S9. On-target editing at TRAC and B2M sites in primary T cells.
	Distance from PAM		Deletion lengths
	Average(bp)	Median(bp)	Average (bp)	Median(bp)	Minimum (bp)	Maximum(bp)
TRAC crRNA #5	1536.76	213	5221.76	2616.5	35	77359
B2M crRNA #3	1648.83	365	4423.69	2317	20	84715

## Sheet: Table S10
Table S10. Coding sequences of mRNAs for Cas3, Cascade, and Cas9 used in this study.
Name	Sequence (5' to 3')
Cas3 mRNA	ATGGCCaagagaacagccgatggcagcgagttcgagagccccaagaagaagcggaaggtcgagGAACCCTTCAAGTACATCTGCCACTACTGGGGCAAGAGCAGCAAGAGCCTGACCAAGGGCAACGACATCCATCTGCTGATCTACCACTGCCTGGATGTGGCCGCTGTGGCTGACTGTTGGTGGGATCAGTCTGTGGTGCTGCAGAACACCTTCTGCCGGAACGAGATGCTGAGCAAGCAGAGAGTGAAGGCCTGGCTGCTGTTCTTTATCGCCCTGCACGACATCGGCAAGTTCGACATCCGGTTCCAGTACAAGAGCGCCGAGAGCTGGCTGAAGCTGAACCCTGCTACACCCAGCCTGAACGGCCCTAGCACACAGATGTGCCGGAAGTTCAAT…
Cas5 mRNA	ATGGCCaagcggactgctgatggcagtgaatttgagtccccaaagaagaagagaaaggtggaaCGCTCCTACCTGATCCTGAGACTGGCAGGACCAATGCAGGCATGGGGACAGCCTACATTCGAGGGAACCAGGCCAACAGGCCGCTTTCCTACCCGGTCTGGACTGCTGGGACTGCTGGGAGCCTGCCTGGGCATCCAGAGGGACGATACCTCTAGCCTGCAGGCCCTGAGCGAGTCCGTGCAGTTCGCCGTGCGCTGTGATGAGCTGATCCTGGACGATAGGCGCGTGTCCGTGACAGGCCTGCGGGATTACCACACCGTGCTGGGCGCCAGAGAGGACTATAGGGGCCTGAAGTCCCACGAGACCATCCAGACATGGCGCGAGTACCTGTGCGAC…
Cas6 mRNA	ATGGCCaagcggactgctgatggcagtgaatttgagtccccaaagaagaagagaaaggtggaaTACCTGAGCAAAGTGATCATCGCAAGGGCATGGTCCAGGGACCTGTATCAGCTGCACCAGGGCCTGTGGCACCTGTTCCCTAATAGACCAGATGCCGCCAGGGACTTCCTGTTTCACGTGGAGAAGAGGAACACACCCGAGGGCTGTCACGTGCTGCTGCAGTCCGCCCAGATGCCCGTGAGCACCGCAGTGGCCACAGTGATCAAGACCAAGCAGGTGGAGTTCCAGCTGCAAGTGGGCGTGCCACTGTACTTTAGGCTGCGCGCCAATCCCATCAAGACCATCCTGGATAACCAGAAGCGCCTGGACTCTAAGGGCAATATCAAGCGGTGCAGA…
Cas7 mRNA	ATGGCCaagcggactgctgatggcagtgaatttgagtccccaaagaagaagagaaaggtggaaTCCAATTTCATCAACATCCACGTGCTGATCTCCCACTCTCCAAGCTGCCTGAATAGAGACGATATGAACATGCAGAAGGACGCCATCTTTGGCGGCAAGCGGAGAGTGAGGATCTCTAGCCAGTCCCTGAAGCGGGCCATGAGAAAGTCTGGCTACTATGCCCAGAATATCGGCGAGTCCTCTCTGAGGACCATCCACCTGGCACAGCTGAGGGACGTGCTGAGACAGAAGCTGGGCGAGCGGTTTGATCAGAAGATCATCGACAAGACACTGGCCCTGCTGAGCGGCAAGTCCGTGGATGAGGCCGAGAAGATCAGCGCCGACGCAGTGACCCCA…
Cas8 mRNA	ATGGCCaagcggactgctgatggcagtgaatttgagtccccaaagaagaagagaaaggtggaaAACCTGCTGATTGACAACTGGATCCCTGTGCGCCCACGGAACGGAGGAAAAGTCCAGATTATTAATCTGCAGAGCCTGTACTGCTCCCGGGATCAGTGGAGACTGAGCCTGCCCAGAGACGATATGGAGCTGGCCGCCCTGGCCCTGCTGGTGTGCATCGGCCAGATCATCGCCCCTGCCAAGGACGATGTGGAGTTCAGGCACCGCATCATGAACCCTCTGACCGAGGATGAGTTTCAGCAGCTGATCGCCCCATGGATCGACATGTTCTATCTGAATCACGCCGAGCACCCCTTCATGCAGACAAAGGGCGTGAAGGCCAACGACGTGACCCCC…
Cas11 mRNA	ATGGCCaagcggactgctgatggcagtgaatttgagtccccaaagaagaagagaaaggtggaaGCCGATGAGATCGACGCAATGGCACTGTACAGGGCATGGCAGCAGCTGGACAACGGATCTTGCGCACAGATCAGGCGCGTGAGCGAGCCTGATGAGCTGAGGGACATCCCAGCCTTCTATCGGCTGGTGCAGCCCTTTGGCTGGGAGAATCCTAGACACCAGCAGGCCCTGCTGAGGATGGTGTTTTGTCTGAGCGCCGGCAAGAACGTGATCCGGCACCAGGACAAGAAGAGCGAGCAGACCACAGGAATCTCCCTGGGACGCGCCCTGGCCAATTCCGGCCGGATCAACGAGCGGAGAATCTTCCAGCTGATCAGGGCCGATCGCACAGCCGAC…
Cas9 mRNA	ATGGCCCCAAAGAAGAAGCGGAAGGTCGGTATCCACGGAGTCCCAGCAGCCGACAAGAAGTACTCCATTGGGCTCGATATCGGCACAAACAGCGTCGGCTGGGCCGTCATTACGGACGAGTACAAGGTGCCGAGCAAAAAATTCAAAGTTCTGGGCAATACCGATCGCCACAGCATAAAGAAGAACCTCATTGGCGCCCTCCTGTTCGACTCCGGGGAGACGGCCGAAGCCACGCGGCTCAAAAGAACAGCACGGCGCAGATATACCCGCAGAAAGAATCGGATCTGCTACCTGCAGGAGATCTTTAGTAATGAGATGGCTAAGGTGGATGACTCTTTCTTCCATAGGCTGGAGGAGTCCTTTTTGGTGGAGGAGGATAAAAAGCACGAGCGCCACCCA…
Underscores denote initiation or stop codons. Lowercase letters indicate the bipartite nuclear localization signal (bpNLS).
